# Supplementary material for: Genome-Wide Screen in Saccharomyces cerevisiae Identifies Vacuolar Protein Sorting, Autophagy, Biosynthetic, and tRNA Methylation Genes Involved in Life Span Regulation
Source: PLoS Genet. 2010 Jul 15;6(7):e1001024. doi: 10.1371/journal.pgen.1001024 (PMC2904796; doi:10.1371/journal.pgen.1001024)
Supplement: Table S3 — The CFUs for each strain for pool 1 and 2 at each time point were estimated by multiplying the microarray fold-ratio for each strain (Table S2) by the CFUs number for the pools at the corresponding time point (Table S1). The average number of CFUs was estimated by averaging between the two pools. (0.76 MB XLS) [file pgen.1001024.s007.xls]

## Sheet: CFUs.txt
Table S3. The CFUs for each strain for pool 1 and 2 at each time point was estimated by multiplying the microarray fold-ratio for each strain (table S2) by the CFUs number for the pools
at the corresponding time point (table S1). The average number of CFUs was estimated by averaging between the two pools.
		CFUs x106/mL
ORF	GENE	yko1d9	yko1d11	yko1d15	yko1d20	yko2d9	yko2d11	yko2d15	yko2d20	Avgd9	Avgd11	Avgd15	Avgd20
YCL033C	YCL033C	1	4.2	17.1	0.5	4.3	11.1	6.9	0.4	2.65	7.65	12	0.45
YCL056C	YCL056C	1.3	5	6.2	0.4	3.4	5.7	10.8	0.8	2.35	5.35	8.5	0.6
YKR035C	OPI8	8.5	1.1	8.9	0.9	4.8	6.6	1.7	0.9	6.65	3.85	5.3	0.9
YCL026C	YCL026C_d	6.9	3.1	8.8	0.7	4.1	6.9	9.4	1.3	5.5	5	9.1	1
YDR071C	PAA1	8.9	4.9	6.5	0.9	3.9	4.9	2.7	1.1	6.4	4.9	4.6	1
YOR123C	LEO1	18	17.5	1.6	1	17.8	19	13.6	1	17.9	18.25	7.6	1
YJR073C	OPI3	13.5	2.4	0.8	1.2	4.7	2.2	2.8	0.9	9.1	2.3	1.8	1.05
YBR221C	PDB1	2.8	10.2	1.5	1.1	6.6	5	10.8	1.1	4.7	7.6	6.15	1.1
YIL103W	DPH1	51.9	29	20.9	1.8	19.4	17.6	10.2	0.5	35.65	23.3	15.55	1.15
YDR162C	NBP2	1.8	10.8	1	1.7	13.3	27.1	27.6	0.7	7.55	18.95	14.3	1.2
YJL023C	PET130	59.5	22.8	11	1.4	20.6	3.6	5.4	1	40.05	13.2	8.2	1.2
YBR284W	YBR284W	1.8	2.4	3.4	1.3	3.5	1.4	3.8	1.2	2.65	1.9	3.6	1.25
YCR025C	YCR025C	5.4	2.6	1.4	1.4	10.4	4	2.7	1.1	7.9	3.3	2.05	1.25
YER139C	YER139C	17.6	7.3	4.2	1	12.2	5.6	11.8	1.5	14.9	6.45	8	1.25
YGL252C	RTG2	44.4	34	28	1	31.1	29.2	11.5	1.5	37.75	31.6	19.75	1.25
YNL076W	MKS1	38.2	17.8	14.7	1.5	27.5	30.7	20.2	1	32.85	24.25	17.45	1.25
YNR051C	BRE5	27.9	5.2	1.8	1.2	4.7	10.3	2.3	1.3	16.3	7.75	2.05	1.25
YOR258W	HNT3	56.5	43.2	6.9	2.1	25.5	22.5	4.5	0.4	41	32.85	5.7	1.25
YBR209W	YBR209W	15	4.8	0.7	1.3	8.2	8.7	11.4	1.3	11.6	6.75	6.05	1.3
YCR068W	ATG15	16.4	3.6	1.5	1.3	6.3	5.6	3.2	1.3	11.35	4.6	2.35	1.3
YLR015W	BRE2	5.4	5	1.4	1.4	11	9.7	8.1	1.2	8.2	7.35	4.75	1.3
YNL117W	MLS1	33	16.2	1.5	1.9	12.8	14.8	7.4	0.7	22.9	15.5	4.45	1.3
YOR322C	LDB19	59.1	12	6.4	1.9	18.5	15	8.8	0.7	38.8	13.5	7.6	1.3
YCL036W	GFD2	9.3	3.5	3.9	1.7	4.5	6.2	4.7	1	6.9	4.85	4.3	1.35
YER057C	HMF1	6.8	5.3	1.8	1.5	5.5	2.9	25.2	1.2	6.15	4.1	13.5	1.35
YGL227W	VID30	17.7	14.5	4.3	1.5	6.9	5.1	5.9	1.3	12.3	9.8	5.1	1.4
YBR286W	APE3	51.5	7.5	3.3	1.7	2.6	1.3	3	1.2	27.05	4.4	3.15	1.45
YCL001W-A	YCL001W-A	23.8	2.7	1.3	1.2	3.8	11.2	2.3	1.7	13.8	6.95	1.8	1.45
YPR070W	MED1	21.8	11.5	3.1	2.2	12.8	14.1	2.8	0.7	17.3	12.8	2.95	1.45
YBR298C	MAL31	9.9	5.6	2.6	1.6	7.7	4.2	2.9	1.4	8.8	4.9	2.75	1.5
YDL049C	KNH1	6.2	5.1	23.4	2.1	1.6	1.3	4.8	0.9	3.9	3.2	14.1	1.5
YDR462W	MRPL28	31.6	10.7	1.4	0.8	7.5	3.6	1.9	2.2	19.55	7.15	1.65	1.5
YAR015W	ADE1	180.3	33.9	3.8	2.4	21.9	19.2	5.6	0.7	101.1	26.55	4.7	1.55
YBR061C	TRM7	26.2	11.7	3.4	2.4	11.4	4.1	8	0.7	18.8	7.9	5.7	1.55
YBR133C	HSL7	40.2	6.3	0.8	1.3	10.2	3.7	3.5	1.8	25.2	5	2.15	1.55
YCL010C	SGF29	27.4	6.5	2.8	1.4	13.5	4	5.6	1.7	20.45	5.25	4.2	1.55
YDL125C	HNT1	47.2	38.9	19.1	1.4	23.1	25.6	17.6	1.8	35.15	32.25	18.35	1.6
YEL007W	YEL007W	34	12.1	0.4	0.6	10.8	8.2	2.6	2.6	22.4	10.15	1.5	1.6
YGR229C	SMI1	24.2	7.6	2	1.2	11.8	11.3	2.3	2	18	9.45	2.15	1.6
YHL030W	ECM29	20.9	4.3	1.3	2.3	7.5	10.8	15.4	0.9	14.2	7.55	8.35	1.6
YKL023W	YKL023W	3.5	6.4	5.4	2.2	4.4	6.8	7.5	1	3.95	6.6	6.45	1.6
YBL012C	YBL012C	4.5	4.2	2.3	1.5	6.3	7.2	6.2	1.8	5.4	5.7	4.25	1.65
YJL209W	CBP1	4	3.3	2.6	1.6	3.4	4.4	3.1	1.7	3.7	3.85	2.85	1.65
YKL074C	MUD2	18.4	7.7	1.4	2.7	4.7	3.7	5.1	0.6	11.55	5.7	3.25	1.65
YDR268W	MSW1	3.6	2.8	1.9	1.3	3	5.4	4	2.1	3.3	4.1	2.95	1.7
YML016C	PPZ1	37	18.9	9.6	2.5	17.4	10.7	7.9	0.9	27.2	14.8	8.75	1.7
YOL008W	COQ10	10	6	5.7	2.6	7.3	7.2	2.7	0.8	8.65	6.6	4.2	1.7
YPR134W	MSS18	23.3	3.5	7.5	1.7	4.6	5.2	5	1.7	13.95	4.35	6.25	1.7
YBR297W	MAL33	15.9	2.3	1.8	1.8	5.5	3.8	5.5	1.7	10.7	3.05	3.65	1.75
YPL037C	EGD1	31.4	7.4	5.4	2.6	11.1	7	5.9	0.9	21.25	7.2	5.65	1.75
YCR045C	YCR045C	15.8	5.2	3	1.7	6.2	3.2	3	1.9	11	4.2	3	1.8
YER060W-A	FCY22	17.3	6.1	1.8	2.1	10.7	13.9	14.1	1.5	14	10	7.95	1.8
YGR183C	QCR9	1.5	2.5	3.8	2.3	4.3	4.1	2.7	1.3	2.9	3.3	3.25	1.8
YHL005C	YHL005C	3.9	3.7	7	1.7	5	5.3	4	1.9	4.45	4.5	5.5	1.8
YIL084C	SDS3	22	8.9	0.8	2.5	16.6	10.9	3.8	1.1	19.3	9.9	2.3	1.8
YLR044C	PDC1	29.1	9	10.7	1.9	17	18.2	7.8	1.7	23.05	13.6	9.25	1.8
YCL005W	LDB16	63.7	39.5	16.5	2.3	27.2	25	8.8	1.4	45.45	32.25	12.65	1.85
YGR168C	YGR168C	31.2	7.4	5.8	1.8	11.3	8	11.2	1.9	21.25	7.7	8.5	1.85
YJL144W	YJL144W	31.2	4.6	1.7	1.5	20.3	13.1	6.2	2.2	25.75	8.85	3.95	1.85
YOL068C	HST1	49.9	12.4	8.9	2.1	23.1	11.7	5.4	1.6	36.5	12.05	7.15	1.85
YPR050C	YPR050C	60.4	35	9.8	2.4	21.8	21.6	9.6	1.3	41.1	28.3	9.7	1.85
YDR293C	SSD1	9.3	4.9	2.9	2.4	2.9	3	2.4	1.4	6.1	3.95	2.65	1.9
YEL009C	GCN4	61.1	16.8	4.8	2.8	13	7.6	8.5	1	37.05	12.2	6.65	1.9
YGL087C	MMS2	23.9	3.9	2	1.4	20.7	18.4	16.6	2.4	22.3	11.15	9.3	1.9
YGR092W	DBF2	10.2	17.1	2.2	1.8	10	1.5	6.1	2	10.1	9.3	4.15	1.9
YIL005W	EPS1	3.6	3.5	5.7	1.5	3.9	9.5	5.3	2.3	3.75	6.5	5.5	1.9
YLR138W	NHA1	35.9	8.2	3.4	1.8	4.5	3.1	3.7	2	20.2	5.65	3.55	1.9
YPR051W	MAK3	74.2	31.6	10.5	2.9	24.9	29.4	9.3	0.9	49.55	30.5	9.9	1.9
YCL060C	MRC1_p	8.7	4.8	4.4	2.2	6.3	4.4	8	1.7	7.5	4.6	6.2	1.95
YMR067C	UBX4	16.9	6.1	3.5	2.8	7	4.5	3.1	1.1	11.95	5.3	3.3	1.95
YNL299W	TRF5	22.2	8	1.3	2.8	15.2	19.6	20.5	1.1	18.7	13.8	10.9	1.95
YNL329C	PEX6	26.6	22.5	11.7	1.1	13.4	12.9	10	2.8	20	17.7	10.85	1.95
YBL090W	MRP21	3.5	3.7	2	2.5	4	2.6	3.7	1.5	3.75	3.15	2.85	2
YDR529C	QCR7	2.5	1.7	1.3	0.9	8.7	9.5	5.9	3.1	5.6	5.6	3.6	2
YIL119C	RPI1	29.6	8.5	7.4	1.7	13.1	12.2	9.1	2.3	21.35	10.35	8.25	2
YKL150W	MCR1	15.3	1.1	0.6	1.4	24.4	11.8	3.8	2.6	19.85	6.45	2.2	2
YLR308W	CDA2	4.6	7.2	2.6	1.6	40.4	30.7	4.7	2.4	22.5	18.95	3.65	2
YMR135C	GID8	30.8	9.6	6.6	2.6	9.8	5	4.8	1.4	20.3	7.3	5.7	2
YBR295W	PCA1	30.1	5.3	2.5	2.2	4.1	4.2	1.7	1.9	17.1	4.75	2.1	2.05
YIL064W	YIL064W	5.1	4.3	6.3	2.1	4.1	27.7	17	2	4.6	16	11.65	2.05
YIL125W	KGD1	48.7	9.2	3.9	2.7	12	5.1	4	1.4	30.35	7.15	3.95	2.05
YML121W	GTR1	95.1	26.4	25.3	2.8	17.9	7	8.1	1.3	56.5	16.7	16.7	2.05
YMR245W	YMR245W	61.6	24.6	7.3	2.5	22.5	18.1	3.9	1.6	42.05	21.35	5.6	2.05
YBR115C	LYS2	33.3	11.7	1.8	2.4	10.3	9.1	10.3	1.8	21.8	10.4	6.05	2.1
YBR281C	DUG2	4.8	5.9	2.8	3.3	6.6	2.5	1.5	0.9	5.7	4.2	2.15	2.1
YJR011C	YJR011C	94.5	45	34	1.7	20.6	17.3	19.9	2.5	57.55	31.15	26.95	2.1
YJR140C	HIR3	58.3	31.5	10.3	3.2	26.2	21.9	9.8	1	42.25	26.7	10.05	2.1
YNL197C	WHI3	53.2	40.8	9.5	2.8	14.5	15.2	6.9	1.4	33.85	28	8.2	2.1
YPL183W-A	YPL183W-A	20.1	11.4	3.2	2.7	6.8	3.9	3	1.5	13.45	7.65	3.1	2.1
YAR003W	SWD1	26.7	2.1	0.8	2.9	18.1	11.5	4.5	1.4	22.4	6.8	2.65	2.15
YEL037C	RAD23	37.6	17	13.6	1	13.9	19.3	28.1	3.3	25.75	18.15	20.85	2.15
YER027C	GAL83	41.2	10.6	7.3	2.4	14.7	12.4	4.3	1.9	27.95	11.5	5.8	2.15
YHR117W	TOM71	35.2	22.6	11.6	2.3	14.8	12.7	9.9	2	25	17.65	10.75	2.15
YJR048W	CYC1	55.6	25.6	15.3	1.7	27.9	26	4.4	2.6	41.75	25.8	9.85	2.15
YLR193C	UPS1	81.1	35.1	6.7	3.4	17.1	14	12.8	0.9	49.1	24.55	9.75	2.15
YML001W	YPT7	23.9	9.7	9.6	2.1	26.2	17.3	6.6	2.2	25.05	13.5	8.1	2.15
YMR184W	ADD37	5.2	3.8	2.9	1.9	7	6.5	4.7	2.4	6.1	5.15	3.8	2.15
YPR024W	YME1	3.6	3.1	1.9	1.5	12.2	42.2	6.1	2.8	7.9	22.65	4	2.15
YJL080C	SCP160	35.4	7.2	4.2	2.3	19	3.8	4.6	2.1	27.2	5.5	4.4	2.2
YLR190W	MMR1	39.3	17.1	30.2	2.4	15.8	13.9	3.6	2	27.55	15.5	16.9	2.2
YOR038C	HIR2	50.4	38.7	17.7	1.7	19.3	21.9	11.2	2.7	34.85	30.3	14.45	2.2
YBL013W	FMT1	42.8	18.3	10	2.7	16.3	16.6	6.3	1.8	29.55	17.45	8.15	2.25
YCR087C-A	LUG1	10.3	3.9	2	3.3	7.1	3.9	3	1.2	8.7	3.9	2.5	2.25
YDR310C	SUM1	53.5	23.3	17.5	3.7	19	16.6	6.4	0.8	36.25	19.95	11.95	2.25
YDR363W	ESC2	71.2	26.5	29.4	2.2	24.7	14.5	8.6	2.3	47.95	20.5	19	2.25
YGL033W	HOP2	61.3	30.1	2.7	2.3	30.2	19.8	4.3	2.2	45.75	24.95	3.5	2.25
YGL200C	EMP24	40	13.4	7.2	1.1	13	12.7	5.9	3.4	26.5	13.05	6.55	2.25
YLR168C	YLR168C	46	17.7	6.3	3.3	22.1	15.2	15.2	1.2	34.05	16.45	10.75	2.25
YLR261C	VPS63	23.6	16.4	1.1	3	16.9	18.6	14.7	1.5	20.25	17.5	7.9	2.25
YLR393W	ATP10	33.1	6.6	1.6	2.4	12.1	7.3	4.9	2.1	22.6	6.95	3.25	2.25
YOL071W	EMI5	55.6	19.1	3	3.3	25.5	11.1	6.7	1.2	40.55	15.1	4.85	2.25
YOR201C	MRM1	7.3	5.5	3.9	3.8	3.3	1.1	5.3	0.7	5.3	3.3	4.6	2.25
YBR175W	SWD3	8	3.9	0.9	3.1	8	4.5	9.6	1.5	8	4.2	5.25	2.3
YBR185C	MBA1	55.5	21.7	10	2.9	21.1	18	7.2	1.7	38.3	19.85	8.6	2.3
YDL065C	PEX19	34.2	24.6	12	2.2	12.9	10.5	8.9	2.4	23.55	17.55	10.45	2.3
YEL012W	UBC8	39.7	5.5	2.3	1.6	9.4	4.7	2.5	3	24.55	5.1	2.4	2.3
YEL053C	MAK10	90.5	44.2	16.1	2.8	27.9	28.6	9.8	1.8	59.2	36.4	12.95	2.3
YEL060C	PRB1	69.3	42	21.9	2.5	26.5	30.6	29.6	2.1	47.9	36.3	25.75	2.3
YJR120W	YJR120W	16.4	9	2.2	1.6	9.5	4.3	2	3	12.95	6.65	2.1	2.3
YNL218W	MGS1	32.6	7	0.8	2.5	12.3	8.1	10.8	2.1	22.45	7.55	5.8	2.3
YOR125C	CAT5	44.2	5	3.8	2.6	4	5.9	8.5	2	24.1	5.45	6.15	2.3
YOR216C	RUD3	63.6	23.9	1.2	3.5	22.2	18.2	13.5	1.1	42.9	21.05	7.35	2.3
YOR350C	MNE1	11.4	2	7.9	2.8	6.2	7.7	4.4	1.8	8.8	4.85	6.15	2.3
YBL038W	MRPL16	6.9	4.8	3.5	2.3	6	4.2	8.5	2.4	6.45	4.5	6	2.35
YCL032W	STE50	8.4	5.9	3	2.6	4.8	7.3	6.4	2.1	6.6	6.6	4.7	2.35
YDL073W	YDL073W	5	6.1	2.5	1.7	8.5	12.5	6.4	3	6.75	9.3	4.45	2.35
YGL215W	CLG1	54.9	22.8	4.8	2.4	18	14	3.5	2.3	36.45	18.4	4.15	2.35
YGR174C	CBP4	8.2	3.8	2.8	2.8	4.7	4.1	4.4	1.9	6.45	3.95	3.6	2.35
YJL004C	SYS1	48	22.1	4.5	3.6	23.7	19.4	10.9	1.1	35.85	20.75	7.7	2.35
YJL123C	YJL123C	7.1	4.8	3.9	3.2	9.4	6	2.9	1.5	8.25	5.4	3.4	2.35
YNL081C	SWS2	8.1	11.1	3.7	2.3	8.7	4.5	4.7	2.4	8.4	7.8	4.2	2.35
YOR037W	CYC2	48.2	19.6	8.6	3.2	23.2	13.1	4.3	1.5	35.7	16.35	6.45	2.35
YPR026W	ATH1	60.2	16.4	17.8	2.2	28	24.1	21.2	2.5	44.1	20.25	19.5	2.35
YBR248C	HIS7	19.4	7.3	8.5	2.6	5.6	6.3	3.9	2.2	12.5	6.8	6.2	2.4
YDR007W	TRP1	27.6	18.8	16.4	1.4	27.1	18.6	22.1	3.4	27.35	18.7	19.25	2.4
YDR372C	VPS74	47.8	14.5	7	2.3	14.6	11.2	11.9	2.5	31.2	12.85	9.45	2.4
YDR512C	EMI1	35.6	9.5	3	1.9	11.8	8.3	5.5	2.9	23.7	8.9	4.25	2.4
YFL033C	RIM15	4	2.1	1	1.9	6.8	9.2	10.9	2.9	5.4	5.65	5.95	2.4
YGL127C	SOH1	4.4	8.9	2.6	1.9	5.5	22.5	6.3	2.9	4.95	15.7	4.45	2.4
YGR129W	SYF2	35.8	7	5.3	1.9	22.2	15.3	16.8	2.9	29	11.15	11.05	2.4
YHR177W	YHR177W	43.3	41.2	44.9	3.3	26.7	24.6	2.9	1.5	35	32.9	23.9	2.4
YHR189W	PTH1	26.1	5.2	5.9	3.1	6	5.1	3.5	1.7	16.05	5.15	4.7	2.4
YJR075W	HOC1	8.2	6.6	3.2	1.7	5	2.9	5.4	3.1	6.6	4.75	4.3	2.4
YKL121W	YKL121W	35.2	15.6	12.5	2.1	18.3	10.9	6.2	2.7	26.75	13.25	9.35	2.4
YNL180C	RHO5	40.6	8.5	4.9	3	13.9	9.5	5.2	1.8	27.25	9	5.05	2.4
YNL237W	YTP1	69.1	4.3	33.7	1.3	32.8	27.8	12.2	3.5	50.95	16.05	22.95	2.4
YNL319W	YNL319W	57.7	22.3	3.2	3.3	23.3	24.9	12.8	1.5	40.5	23.6	8	2.4
YCR020C-A	MAK31	42.2	37.5	17.5	2.1	22.8	26.9	18.1	2.8	32.5	32.2	17.8	2.45
YCR073W-A	SOL2	55	10.5	11.6	1.6	26.7	20.1	9.2	3.3	40.85	15.3	10.4	2.45
YKL194C	MST1	6.7	7.1	3.4	2.5	5.6	7.9	7.1	2.4	6.15	7.5	5.25	2.45
YMR089C	YTA12	8.6	7.8	4.1	2.9	3.6	3.2	3.7	2	6.1	5.5	3.9	2.45
YMR154C	RIM13	35.9	10.6	6	2.7	26.6	20.4	8.2	2.2	31.25	15.5	7.1	2.45
YMR223W	UBP8	34.8	19.7	7.4	3.4	15.9	11.7	7.7	1.5	25.35	15.7	7.55	2.45
YNL169C	PSD1	25.8	6.3	3.5	3.9	4.4	1.7	1.9	1	15.1	4	2.7	2.45
YOR085W	OST3	23.5	13.4	7.9	2.8	15.7	14.7	15	2.1	19.6	14.05	11.45	2.45
YBL083C	YBL083C	61.6	14.4	2.5	2.7	32.5	31.8	27.3	2.3	47.05	23.1	14.9	2.5
YBR174C	YBR174C	17.1	7.5	3.1	3	4.4	9.2	11.8	2	10.75	8.35	7.45	2.5
YCR017C	CWH43	44.4	21.4	12.7	2.6	22.2	12.8	10.3	2.4	33.3	17.1	11.5	2.5
YEL042W	GDA1	42.6	13.9	10	3.8	8.2	10.1	22.8	1.2	25.4	12	16.4	2.5
YEL062W	NPR2	45.7	7.1	4.5	2.5	15.3	9.8	7.2	2.5	30.5	8.45	5.85	2.5
YGL107C	RMD9	4.1	2.9	2.1	1.6	5.3	4.5	6.3	3.4	4.7	3.7	4.2	2.5
YGL136C	MRM2	30.4	4.8	5.3	4	23.4	7.3	11.6	1	26.9	6.05	8.45	2.5
YJL147C	YJL147C	49.1	34.6	11.1	2.8	26.1	18.4	7.4	2.2	37.6	26.5	9.25	2.5
YKR067W	GPT2	77.9	20.3	10.7	2.1	53.6	49.2	13.3	2.9	65.75	34.75	12	2.5
YOR371C	GPB1	44	8.8	5	2.6	12.4	6.5	5.7	2.4	28.2	7.65	5.35	2.5
YBR003W	COQ1	4.6	3.9	2.5	2.6	5.2	3.5	8.3	2.5	4.9	3.7	5.4	2.55
YBR068C	BAP2	40.8	10.2	2	3.4	13.4	9.3	3.8	1.7	27.1	9.75	2.9	2.55
YDL142C	CRD1	45.3	14.6	1.7	2.9	15	11.4	2.4	2.2	30.15	13	2.05	2.55
YDL157C	YDL157C	61.9	40	14.5	2.5	21.5	21.9	22.3	2.6	41.7	30.95	18.4	2.55
YDR255C	RMD5	20.8	7.3	2	2.3	9.8	5.1	5.5	2.8	15.3	6.2	3.75	2.55
YDR337W	MRPS28	4.6	3.1	2.4	1.9	7.4	8.7	6.8	3.2	6	5.9	4.6	2.55
YER065C	ICL1	54	24	10.6	2	22.5	19.4	8.7	3.1	38.25	21.7	9.65	2.55
YGR289C	MAL11	36.7	37	24.6	3.4	17.6	16.1	7.1	1.7	27.15	26.55	15.85	2.55
YLR023C	IZH3	55.7	23.8	21.7	1.8	28.2	22.8	15.8	3.3	41.95	23.3	18.75	2.55
YMR244C-A	YMR244C-A	44	13.3	10.5	2.4	22.4	16.7	8.1	2.7	33.2	15	9.3	2.55
YNL052W	COX5A	28.6	6.5	5.2	1.5	37.5	22.1	8.8	3.6	33.05	14.3	7	2.55
YNL190W	YNL190W	43	20.7	11.9	2.8	19.5	19	15.1	2.3	31.25	19.85	13.5	2.55
YOR089C	VPS21	10.9	6.1	8.3	2.9	6.6	8.7	8.5	2.2	8.75	7.4	8.4	2.55
YCL040W	GLK1	36.2	16.6	28.1	3.8	11.7	13.6	26.2	1.4	23.95	15.1	27.15	2.6
YCR086W	CSM1	118.3	12.2	5.1	3.2	23.7	20.6	4.3	2	71	16.4	4.7	2.6
YDL173W	YDL173W	89.6	15.8	13	2.5	22	19	16	2.7	55.8	17.4	14.5	2.6
YDR194C	MSS116	7.2	6.9	3.5	3.9	4.4	4.6	2.6	1.3	5.8	5.75	3.05	2.6
YFL013W-A	YFL013W-A	32.6	8.4	6.6	2.8	20.8	13.5	11.6	2.4	26.7	10.95	9.1	2.6
YGR056W	RSC1	46.6	28.9	8.1	2.5	17.2	8.5	2.6	2.7	31.9	18.7	5.35	2.6
YGR204W	ADE3	43.3	32.2	17	3.2	26.7	24.1	6.9	2	35	28.15	11.95	2.6
YIR034C	LYS1	12.8	5.8	3.9	3.6	5.9	4.6	4.2	1.6	9.35	5.2	4.05	2.6
YJR079W	YJR079W	40.7	25.9	1.2	2.3	16.9	14.8	5	2.9	28.8	20.35	3.1	2.6
YLR087C	CSF1	9	12.5	5	3.3	7.9	5.4	6.2	1.9	8.45	8.95	5.6	2.6
YMR072W	ABF2	20.7	8.8	10.7	3.3	4.1	6.3	3.4	1.9	12.4	7.55	7.05	2.6
YMR150C	IMP1	8.8	6.1	4.9	2.8	10.8	16.9	18.8	2.4	9.8	11.5	11.85	2.6
YMR198W	CIK1	9.2	6.2	4.6	2.8	26.2	37.9	36.3	2.4	17.7	22.05	20.45	2.6
YOL129W	VPS68	49.1	21	3.3	3.1	26.7	20.2	14.5	2.1	37.9	20.6	8.9	2.6
YBL080C	PET112	5.3	3.6	2.3	1.3	8.4	2.3	2.9	4	6.85	2.95	2.6	2.65
YDL057W	YDL057W	4.5	3.1	2.6	3.2	6	5.7	9.8	2.1	5.25	4.4	6.2	2.65
YDR298C	ATP5	6.8	7	3.1	2.2	8.2	10.4	6.2	3.1	7.5	8.7	4.65	2.65
YER093C-A	YER093C-A	76	34.5	22.2	1.1	27.3	21.7	12.4	4.2	51.65	28.1	17.3	2.65
YGR184C	UBR1	55.7	12.9	3.1	3.2	28.3	17	5.4	2.1	42	14.95	4.25	2.65
YML102C-A	YML101C-A	70.2	11.9	9.5	2.3	18.6	17.7	11.1	3	44.4	14.8	10.3	2.65
YCL062W	VAC17_p	42.1	24.5	24.5	4.1	25.6	25.6	25.3	1.3	33.85	25.05	24.9	2.7
YGL045W	RIM8	45.8	21.9	9	2.6	21.6	19.2	17.6	2.8	33.7	20.55	13.3	2.7
YHR154W	RTT107	45.4	26.1	10.7	4.7	11.3	9.3	5.5	0.7	28.35	17.7	8.1	2.7
YIL006W	YIA6	9.9	6.3	6.4	3.3	5.4	53	22.7	2.1	7.65	29.65	14.55	2.7
YJL139C	YUR1	65	20.7	33.1	5	19.8	13.7	14.1	0.4	42.4	17.2	23.6	2.7
YKL170W	MRPL38	8.3	5.3	3.9	2.4	9.8	9.1	6.4	3	9.05	7.2	5.15	2.7
YKL200C	MNN4_p	60.2	1.2	14.7	0.5	86.5	9.7	22	4.9	73.35	5.45	18.35	2.7
YML110C	COQ5	8.6	6.7	4.5	3.7	4.5	5.8	5.8	1.7	6.55	6.25	5.15	2.7
YNL015W	PBI2	54.7	8.2	3.4	2.8	22.8	21.8	11.5	2.6	38.75	15	7.45	2.7
YNL098C	RAS2	19.7	7.5	1.7	2.6	10.7	5.1	5.1	2.8	15.2	6.3	3.4	2.7
YNR047W	YNR047W	15.1	8.5	6.6	2.7	15.5	12.3	3.5	2.7	15.3	10.4	5.05	2.7
YBR041W	FAT1	42.9	24	6.1	4	19	16.3	4.2	1.5	30.95	20.15	5.15	2.75
YCR065W	HCM1	40.8	10.9	1.1	3.2	20.6	15	18.3	2.3	30.7	12.95	9.7	2.75
YDR360W	OPI7	59	34.3	12.4	3.3	19.7	18	8.9	2.2	39.35	26.15	10.65	2.75
YDR385W	EFT2	57.8	27.1	7.9	1.5	16.8	18.8	10.3	4	37.3	22.95	9.1	2.75
YFR048W	RMD8	73.4	26.4	11.8	3.4	27	37.6	7	2.1	50.2	32	9.4	2.75
YGR057C	LST7	14.9	13.6	8.5	2.7	21.4	25.2	12.8	2.8	18.15	19.4	10.65	2.75
YIL098C	FMC1	6.3	5	3	2.8	7.2	6.4	18.6	2.7	6.75	5.7	10.8	2.75
YKL087C	CYT2	19.3	4.8	1.2	3	3.9	1.7	1.5	2.5	11.6	3.25	1.35	2.75
YOL159C	YOL159C	42.6	13.4	11.1	3.5	20.2	12.9	24.9	2	31.4	13.15	18	2.75
YDL190C	UFD2	44.7	12.3	13.6	2.8	30.1	21.3	10.5	2.8	37.4	16.8	12.05	2.8
YDR455C	YDR455C	45	24.9	11.5	1.5	26.9	33.4	31.1	4.1	35.95	29.15	21.3	2.8
YIL053W	RHR2	9.9	4.2	8.7	2	5	17.7	12.6	3.6	7.45	10.95	10.65	2.8
YIL077C	YIL077C	17.2	5.1	5.9	2.4	3	5.2	5.8	3.2	10.1	5.15	5.85	2.8
YIR005W	IST3	7.4	9.9	56.3	2.7	22.5	4.8	42.8	2.9	14.95	7.35	49.55	2.8
YKR029C	SET3	38.2	19.5	4.9	2	20.7	18.1	7.9	3.6	29.45	18.8	6.4	2.8
YMR207C	HFA1	9.5	4.2	7.2	3.2	5.9	3.8	4.1	2.4	7.7	4	5.65	2.8
YOR369C	RPS12	109.4	24.5	3.2	4.9	12.1	6.4	7.6	0.7	60.75	15.45	5.4	2.8
YPL060W	LPE10	48.7	8.7	5.6	3.5	23.5	12.9	6.8	2.1	36.1	10.8	6.2	2.8
YPL174C	NIP100	32.1	12.8	3.3	2.5	12.4	6	4.3	3.1	22.25	9.4	3.8	2.8
YCL061C	MRC1	54.5	18.8	8.1	2.5	22.6	16.9	10.6	3.2	38.55	17.85	9.35	2.85
YCL063W	VAC17	9.6	2	1	1.8	3.8	4.5	7.9	3.9	6.7	3.25	4.45	2.85
YJL022W	YJL022W	6.1	25.2	19.7	3.7	10.4	3.4	9.9	2	8.25	14.3	14.8	2.85
YJR080C	FMP26	53.3	22.6	4	2.7	23.7	20.4	9.2	3	38.5	21.5	6.6	2.85
YMR063W	RIM9	43.7	12.3	7.3	1.6	22.8	18.3	21.5	4.1	33.25	15.3	14.4	2.85
YOR067C	ALG8	55.9	19.5	3.9	4	20.8	18.4	17.3	1.7	38.35	18.95	10.6	2.85
YOR147W	MDM32	50.6	12.5	4.1	4.3	28.5	22	7.9	1.4	39.55	17.25	6	2.85
YPL183C	YPL183C	45.7	21.4	15.9	3.6	20.3	17.4	12.5	2.1	33	19.4	14.2	2.85
YAL059W	ECM1	71.9	28.2	4.4	3.7	34.1	15.6	1.3	2.1	53	21.9	2.85	2.9
YDL019C	OSH2	52.6	12.5	9.4	3.2	22.1	14.2	7.5	2.6	37.35	13.35	8.45	2.9
YDL076C	RXT3	30.6	9.9	15.3	2.7	10.7	7.2	4.1	3.1	20.65	8.55	9.7	2.9
YDR375C	BCS1	6.8	8.2	3.6	3.6	4.1	4.4	3.9	2.2	5.45	6.3	3.75	2.9
YEL005C	VAB2	51.5	33	20.7	3.7	27.2	21.3	21.9	2.1	39.35	27.15	21.3	2.9
YEL043W	YEL043W	48.8	21.2	5.6	3.2	15.2	12.1	10.9	2.6	32	16.65	8.25	2.9
YGL046W	RIM8_p	49.6	19.4	9.4	3.4	21.3	16.9	14	2.4	35.45	18.15	11.7	2.9
YGR081C	SLX9	20.7	15.8	2.1	3.9	20	33.5	44.1	1.9	20.35	24.65	23.1	2.9
YHR087W	YHR087W	19.4	11.6	18.6	1.4	17.4	19.3	29.6	4.4	18.4	15.45	24.1	2.9
YIL090W	ICE2	32.7	22.6	1.4	3	11.1	30.7	16.2	2.8	21.9	26.65	8.8	2.9
YJL071W	ARG2	37.9	11.4	8.2	2.4	13.3	10.1	7.3	3.4	25.6	10.75	7.75	2.9
YKL208W	CBT1	3.2	2.4	20.1	0.9	4.4	5.9	4.3	4.9	3.8	4.15	12.2	2.9
YML013W	SEL1	23.9	10.1	1.6	3.1	26.9	17.8	12.2	2.7	25.4	13.95	6.9	2.9
YML030W	YML030W	52.8	11.5	9.1	3.6	37.6	32.3	11.1	2.2	45.2	21.9	10.1	2.9
YML128C	MSC1	56.8	23.4	39.4	2.9	28.4	23.7	11	2.9	42.6	23.55	25.2	2.9
YAL013W	DEP1	17	11	28.3	4.8	10.6	6	9.8	1.1	13.8	8.5	19.05	2.95
YBR277C	YBR277C	7.7	6	4.2	2.7	5.1	9.2	2.4	3.2	6.4	7.6	3.3	2.95
YDR049W	YDR049W	8.7	9.5	5	3.1	17.3	9	6.2	2.8	13	9.25	5.6	2.95
YDR108W	GSG1	61.4	24.8	13.6	2.5	26.8	24.2	14.9	3.4	44.1	24.5	14.25	2.95
YDR175C	RSM24	11.3	6.8	5.2	3.1	5.3	4.7	6.1	2.8	8.3	5.75	5.65	2.95
YDR316W	OMS1	46.3	13.6	4.6	3.4	20.1	17.4	5.6	2.5	33.2	15.5	5.1	2.95
YER103W	SSA4	11	8.9	9.5	4.3	3.9	3.9	3.3	1.6	7.45	6.4	6.4	2.95
YKR100C	SKG1	45.1	22.4	8.8	4	12.9	9.4	9.8	1.9	29	15.9	9.3	2.95
YLR058C	SHM2	72.9	37.3	3.7	3.3	26.6	25.8	8.2	2.6	49.75	31.55	5.95	2.95
YLR067C	PET309	13.2	3.6	6.3	3.6	4.5	84.7	30	2.3	8.85	44.15	18.15	2.95
YLR330W	CHS5	15.1	14.8	2.1	1.8	11	9.1	28.8	4.1	13.05	11.95	15.45	2.95
YMR037C	MSN2	47.1	13.9	1.1	2.9	15.3	10.9	9	3	31.2	12.4	5.05	2.95
YNL277W	MET2	55.7	27.2	16.3	3	21.9	16.7	9.9	2.9	38.8	21.95	13.1	2.95
YDL156W	YDL156W	33.9	17	15.5	4	20.1	15.6	14.7	2	27	16.3	15.1	3
YER059W	PCL6	54.2	32.4	9.8	2.5	27.8	27	12.8	3.5	41	29.7	11.3	3
YKL085W	MDH1	45.9	24.6	0.9	3.6	21.8	13.6	8	2.4	33.85	19.1	4.45	3
YNR001C	CIT1	52.1	19.6	3.9	3.4	22.4	16.7	7.6	2.6	37.25	18.15	5.75	3
YOL049W	GSH2	47.7	6.1	3.9	1.2	35.7	18.3	10.6	4.8	41.7	12.2	7.25	3
YOR054C	VHS3	56.2	20.1	12.9	3.3	17	16.3	16.5	2.7	36.6	18.2	14.7	3
YPL047W	SGF11	42.5	35.6	0.9	4.9	13.4	11.7	10	1.1	27.95	23.65	5.45	3
YBL065W	YBL065W	58	28.4	14.2	1.6	15	19.6	20.7	4.5	36.5	24	17.45	3.05
YBR084W	MIS1	44	15	4.9	2.3	20.4	18.3	7.9	3.8	32.2	16.65	6.4	3.05
YBR181C	RPS6B	6.1	31.4	25.7	3.4	6.9	2.8	9.7	2.7	6.5	17.1	17.7	3.05
YDR348C	YDR348C	32.5	22.3	0.6	1.5	12.5	13.7	4	4.6	22.5	18	2.3	3.05
YDR410C	STE14	17	12.2	3.7	3.2	21.3	29.8	16.4	2.9	19.15	21	10.05	3.05
YER129W	SAK1	41.5	15.6	7.8	2.8	16.7	14.6	7.1	3.3	29.1	15.1	7.45	3.05
YGR093W	YGR093W	57.1	11.2	18.9	3.4	26.1	17.6	10.5	2.7	41.6	14.4	14.7	3.05
YJR025C	BNA1	75.9	35.9	19.8	2.5	17.7	19.5	17	3.6	46.8	27.7	18.4	3.05
YKL205W	LOS1	59.9	34.3	13.5	3.5	22.5	16.4	8	2.6	41.2	25.35	10.75	3.05
YLR350W	ORM2	46.8	53.9	54	5.1	24.8	18.2	24.7	1	35.8	36.05	39.35	3.05
YMR099C	YMR099C	37.8	25.8	19.2	3.9	21.2	18.9	15.7	2.2	29.5	22.35	17.45	3.05
YCR050C	YCR050C	19.8	9.2	7.1	3.7	4.5	6.3	5.6	2.5	12.15	7.75	6.35	3.1
YDL127W	PCL2	28.2	10.1	12.2	2.8	18.6	15.3	11.5	3.4	23.4	12.7	11.85	3.1
YDR469W	SDC1	27.8	12.5	1.4	4.4	5.1	5.3	9.5	1.8	16.45	8.9	5.45	3.1
YEL049W	PAU2	56.6	30.3	19.2	2.8	29	28	16.4	3.4	42.8	29.15	17.8	3.1
YHL002W	HSE1	52.3	17.6	9.5	2.9	19.2	14.7	7.5	3.3	35.75	16.15	8.5	3.1
YHR171W	ATG7	53.5	29.7	7.9	3.2	26.1	23.1	5.3	3	39.8	26.4	6.6	3.1
YLR047C	FRE8	6.3	4.2	3.3	5	7.2	1.8	2.3	1.2	6.75	3	2.8	3.1
YLR360W	VPS38	27.6	10.3	0.8	1.5	16.6	13.2	12.1	4.7	22.1	11.75	6.45	3.1
YLR395C	COX8	56.3	18.7	12.8	4.2	24.7	18	11.3	2	40.5	18.35	12.05	3.1
YMR157C	FMP39	51.4	21.7	6	3.4	21.5	17.4	7.7	2.8	36.45	19.55	6.85	3.1
YMR263W	SAP30	2.1	5.8	0.9	1.7	5.8	7.2	12.7	4.5	3.95	6.5	6.8	3.1
YNL040W	YNL040W	53.3	13.7	6.5	3.4	22.6	20.7	13	2.8	37.95	17.2	9.75	3.1
YPL006W	NCR1	25.8	12.3	2.7	3.8	10.2	7.2	9.8	2.4	18	9.75	6.25	3.1
YPR166C	MRP2	4.2	4.2	2.3	1.4	8.1	4.2	5.4	4.8	6.15	4.2	3.85	3.1
YBR128C	ATG14	48.6	27.1	4.3	2.8	27.9	25.3	5.8	3.5	38.25	26.2	5.05	3.15
YBR246W	YBR246W	48.9	24.4	15.4	2.1	24.1	21.7	18	4.2	36.5	23.05	16.7	3.15
YDR144C	MKC7	30.8	19.4	7.7	2.3	34.4	50.2	32.7	4	32.6	34.8	20.2	3.15
YDR395W	SXM1	41.3	16.1	6.7	2.9	17.4	14.7	14.8	3.4	29.35	15.4	10.75	3.15
YFL013C	IES1	45.4	11.7	12.5	4.4	14.2	14.3	15	1.9	29.8	13	13.75	3.15
YFL014W	HSP12	42.2	24.1	17.1	3.6	13.3	10.6	5.5	2.7	27.75	17.35	11.3	3.15
YHR206W	SKN7	31.2	7.5	6.8	3.3	14.6	8.1	7.4	3	22.9	7.8	7.1	3.15
YMR194W	RPL36A	37.5	18.9	11.2	1.5	18.7	24.3	19.2	4.8	28.1	21.6	15.2	3.15
YNL153C	GIM3	11.8	16	5.8	4	17.7	8.6	4.2	2.3	14.75	12.3	5	3.15
YOR039W	CKB2	39.3	20	6	1.5	32.9	40.5	15.8	4.8	36.1	30.25	10.9	3.15
YOR226C	ISU2	43.8	17.4	11.6	2.4	17.2	12.2	7.8	3.9	30.5	14.8	9.7	3.15
YPL247C	YPL247C	54.9	24.7	18.1	4.7	34	23.3	8.7	1.6	44.45	24	13.4	3.15
YBR131W	CCZ1	43.4	22.1	4	2.7	20.2	15.9	1.9	3.7	31.8	19	2.95	3.2
YBR215W	HPC2	51	11.2	18.7	2.6	31.7	26.4	11.9	3.8	41.35	18.8	15.3	3.2
YDL020C	RPN4	52.7	30	3.9	3.7	28.9	24.8	14.7	2.7	40.8	27.4	9.3	3.2
YDL161W	ENT1	42	19.3	2.2	2.7	20.8	20.1	7.6	3.7	31.4	19.7	4.9	3.2
YHR075C	PPE1	40.9	18.6	1.4	4	21	32.9	29.1	2.4	30.95	25.75	15.25	3.2
YIL153W	RRD1	58	11.8	2.5	2.9	33.1	19.8	17.3	3.5	45.55	15.8	9.9	3.2
YJL042W	MHP1	58	22.8	5.9	3.8	24.5	24.5	11.1	2.6	41.25	23.65	8.5	3.2
YMR257C	PET111	7.1	5.3	4.1	3	6.6	5.2	7	3.4	6.85	5.25	5.55	3.2
YOL096C	COQ3	7.9	4.9	4.1	2.8	6.7	5.6	9.9	3.6	7.3	5.25	7	3.2
YBL021C	HAP3	19.2	11.2	2.2	3.3	15.1	12.9	5.2	3.2	17.15	12.05	3.7	3.25
YBR095C	RXT2	34.1	11.7	4.5	5.2	8.4	7.2	4.5	1.3	21.25	9.45	4.5	3.25
YDR276C	PMP3	67.1	34.9	14.7	4.4	19.9	20.3	7.4	2.1	43.5	27.6	11.05	3.25
YGL125W	MET13	42.3	6.7	2	1.2	35.2	14.7	11.4	5.3	38.75	10.7	6.7	3.25
YNL094W	APP1	49.4	14.8	3.1	4.1	22	12.9	9.4	2.4	35.7	13.85	6.25	3.25
YPR119W	CLB2	52.8	26.8	14.6	3.6	22.1	15.4	10.8	2.9	37.45	21.1	12.7	3.25
YBR290W	BSD2	57.6	8.2	8.2	1.9	27.3	24.5	17.7	4.7	42.45	16.35	12.95	3.3
YDR257C	SET7	27.8	17.4	6	5.6	15.3	11	10.2	1	21.55	14.2	8.1	3.3
YGL154C	LYS5	32	13.1	2.2	4	13.8	11.5	14.7	2.6	22.9	12.3	8.45	3.3
YGL236C	MTO1	50.1	21.3	12	2.3	23.2	21.7	10.7	4.3	36.65	21.5	11.35	3.3
YLR181C	VTA1	52.7	23.3	10.2	2.7	25.1	21.4	13.9	3.9	38.9	22.35	12.05	3.3
YML051W	GAL80	17.4	6	5.7	2.8	10.2	8.8	4.6	3.8	13.8	7.4	5.15	3.3
YNL091W	NST1	55.1	9.8	24.3	4.6	24.5	24.9	19.8	2	39.8	17.35	22.05	3.3
YOL027C	MDM38	21.8	10.9	3	2.8	14.1	8	2.8	3.8	17.95	9.45	2.9	3.3
YPR116W	YPR116W	10.3	8.1	5.2	3.5	6	5.7	5.7	3.1	8.15	6.9	5.45	3.3
YBR103W	SIF2	47.2	19.6	0.8	3.4	19.3	19.1	6.1	3.3	33.25	19.35	3.45	3.35
YBR272C	HSM3	51	32	11.6	3	19.4	11.5	9.1	3.7	35.2	21.75	10.35	3.35
YDL025C	YDL025C	52.4	25.5	7.3	3.6	22.8	12.4	5.7	3.1	37.6	18.95	6.5	3.35
YDL100C	GET3	10.2	13.7	5.7	4.6	8.7	8.7	8.8	2.1	9.45	11.2	7.25	3.35
YDR296W	MHR1	9.3	7.3	5	3.1	6.5	12.7	16.9	3.6	7.9	10	10.95	3.35
YDR485C	VPS72	57.4	32.1	13.7	4.2	16	11.2	6.9	2.5	36.7	21.65	10.3	3.35
YER048C	CAJ1	53.5	10.1	4.1	3.2	28.4	15.4	8.8	3.5	40.95	12.75	6.45	3.35
YIL039W	YIL039W	17.5	9.7	12.2	3.6	11.7	8	6.3	3.1	14.6	8.85	9.25	3.35
YJL138C	TIF2	53.7	20.5	8.8	4	20.1	13.5	11.6	2.7	36.9	17	10.2	3.35
YJL164C	TPK1	23.2	11.2	2	2.8	10.2	28.7	24.8	3.9	16.7	19.95	13.4	3.35
YKL053W	YKL053W	63.7	21.8	17.7	5.8	18.5	16.6	10.6	0.9	41.1	19.2	14.15	3.35
YNL206C	RTT106	30.7	20.6	4.2	3.3	18	17.4	7.9	3.4	24.35	19	6.05	3.35
YOR274W	MOD5	32.5	11.9	2.1	3	9.5	14.1	9.6	3.7	21	13	5.85	3.35
YCL016C	DCC1	6	18.5	3.5	5.5	17.4	7.3	4.7	1.3	11.7	12.9	4.1	3.4
YCR019W	MAK32	7.6	3	14.5	1.6	5.2	10.3	10.1	5.2	6.4	6.65	12.3	3.4
YFR010W	UBP6	11.8	5.7	3.7	3.9	5.8	63.1	35.1	2.9	8.8	34.4	19.4	3.4
YHR012W	VPS29	25.4	20.1	0.9	1.2	21.5	27	10.3	5.6	23.45	23.55	5.6	3.4
YIL107C	PFK26	32.9	9.8	3.9	2.3	17.5	9.3	3.9	4.5	25.2	9.55	3.9	3.4
YJR001W	AVT1	52.4	23.3	13	4.7	25.1	17.7	13.7	2.1	38.75	20.5	13.35	3.4
YMR084W	YMR084W	11	8.1	5.5	3.8	5.7	6.8	6.1	3	8.35	7.45	5.8	3.4
YPL066W	YPL066W	50.5	22.5	4.9	4.3	22.2	18.9	7.6	2.5	36.35	20.7	6.25	3.4
YPL150W	YPL150W	62.4	35.4	16	3.2	26.7	23.8	21.7	3.6	44.55	29.6	18.85	3.4
YBR255W	YBR255W	54.8	28.3	14.7	4.2	24.8	21.7	13.3	2.7	39.8	25	14	3.45
YCL039W	GID7	58.3	22.1	11.9	3.8	24.2	18.1	11.5	3.1	41.25	20.1	11.7	3.45
YCR003W	MRPL32	11.1	10.6	5.5	3.2	7.2	4.9	3.7	3.7	9.15	7.75	4.6	3.45
YCR087W	YCR087W	22.4	12.2	14.9	5.5	9.9	6.9	11	1.4	16.15	9.55	12.95	3.45
YDR158W	HOM2	42.2	3.1	4.8	3.7	28.2	11.8	4.3	3.2	35.2	7.45	4.55	3.45
YDR414C	ERD1	11.3	8.1	7.4	4	15	21.6	12.6	2.9	13.15	14.85	10	3.45
YDR435C	PPM1	79.8	41.7	16.4	2.9	36.7	39.3	34.3	4	58.25	40.5	25.35	3.45
YDR514C	YDR514C	39.7	10.8	13.4	3.3	19.9	15.5	17.3	3.6	29.8	13.15	15.35	3.45
YDR525W	API2	40.3	17.3	11.9	3.2	10.5	13.5	6.3	3.7	25.4	15.4	9.1	3.45
YEL017C-A	PMP2	47.6	37.8	13.2	2.5	19.7	23.2	20.4	4.4	33.65	30.5	16.8	3.45
YJL028W	YJL028W	66.3	35.2	26.5	5.3	19.5	13.3	8.1	1.6	42.9	24.25	17.3	3.45
YMR158W-A	YMR158W-B	53.6	29.7	8.7	3.1	29	24.1	5.9	3.8	41.3	26.9	7.3	3.45
YNL323W	LEM3	52.1	25.2	9.4	3.5	16.7	12.1	6.3	3.4	34.4	18.65	7.85	3.45
YOR100C	CRC1	51	10.1	19.5	2.9	39.6	18.6	13.3	4	45.3	14.35	16.4	3.45
YOR237W	HES1	84.1	20.7	26.2	2.8	12.9	17.2	12.4	4.1	48.5	18.95	19.3	3.45
YOR279C	RFM1	50.2	30.7	1.4	4.4	20.9	15.8	10.7	2.5	35.55	23.25	6.05	3.45
YAL056W	GPB2	19	5.5	9.6	3.7	12.3	14.1	12.7	3.3	15.65	9.8	11.15	3.5
YCR036W	RBK1	17	6.5	4.8	4.9	6.8	12.8	6.1	2.1	11.9	9.65	5.45	3.5
YDR048C	YDR048C	12.8	14.6	16	3.5	16.5	8.5	12.1	3.5	14.65	11.55	14.05	3.5
YDR334W	SWR1	56.6	20.2	2	4	19.3	16.9	2.7	3	37.95	18.55	2.35	3.5
YDR466W	PKH3	42.2	16.9	15.2	3.7	19.5	21.2	7.2	3.3	30.85	19.05	11.2	3.5
YDR486C	VPS60	43.8	8.8	1	3.1	28.2	26.8	9.6	3.9	36	17.8	5.3	3.5
YGR250C	YGR250C	50.5	23.4	1.8	2.7	22.6	19.1	12.2	4.3	36.55	21.25	7	3.5
YHR198C	FMP22	50.7	23.5	6.1	2.6	21.4	18.2	8.1	4.4	36.05	20.85	7.1	3.5
YIL093C	RSM25	61.5	21.4	18.4	5.9	17.8	8.8	6.8	1.1	39.65	15.1	12.6	3.5
YKL148C	SDH1	51.9	14.8	0.5	3.1	29.9	20.1	21.3	3.9	40.9	17.45	10.9	3.5
YKL159C	RCN1	50.4	1.7	21.1	1.1	47.6	9.9	11.5	5.9	49	5.8	16.3	3.5
YLR065C	YLR065C	28.8	28	16.6	2.3	16.1	14.6	16.8	4.7	22.45	21.3	16.7	3.5
YLR262C	YPT6	3.6	23.5	25.5	5.7	13	25.4	50.3	1.3	8.3	24.45	37.9	3.5
YLR451W	LEU3	55.1	19.7	10.5	2.8	23.9	20.7	19.5	4.2	39.5	20.2	15	3.5
YML081C-A	ATP18	44.2	13	9.6	4.9	16.8	11.3	9.8	2.1	30.5	12.15	9.7	3.5
YMR135W-A	YMR135W-A	24.9	8.1	1.7	3.4	11.6	10.7	17.6	3.6	18.25	9.4	9.65	3.5
YNL097C	PHO23	11	22.2	2.5	4.3	11.4	10.7	7.7	2.7	11.2	16.45	5.1	3.5
YNL296W	YNL296W	8.6	4	15.7	4.7	3.2	1.3	3.9	2.3	5.9	2.65	9.8	3.5
YPR032W	SRO7	48.4	18.5	3.6	4.1	20.4	18.9	15.4	2.9	34.4	18.7	9.5	3.5
YBL006C	LDB7	21.9	17.6	15.6	2.8	25.3	8.9	2.6	4.3	23.6	13.25	9.1	3.55
YBL089W	AVT5	50.5	11.2	4.7	3.7	14.1	9.3	7.9	3.4	32.3	10.25	6.3	3.55
YBR166C	TYR1	281.6	12	17.6	5.2	15.6	6.6	6.2	1.9	148.6	9.3	11.9	3.55
YDL002C	NHP10	23.4	12.6	1	1.8	18.5	24	17.9	5.3	20.95	18.3	9.45	3.55
YDL192W	ARF1	12.2	10.4	6.9	4.7	24	13.9	4.6	2.4	18.1	12.15	5.75	3.55
YER111C	SWI4	16	14.8	6	5.4	17.2	16.8	12.5	1.7	16.6	15.8	9.25	3.55
YER178W	PDA1	3.6	3	1.8	1.2	13.7	3.6	5.5	5.9	8.65	3.3	3.65	3.55
YGR079W	YGR079W	65.8	8	5.1	4.6	27	14.8	13.9	2.5	46.4	11.4	9.5	3.55
YGR260W	TNA1	43.7	14	7.3	3.8	18.4	8.9	14.3	3.3	31.05	11.45	10.8	3.55
YIL065C	FIS1	16.9	5.7	16.1	5	4.9	5	5.3	2.1	10.9	5.35	10.7	3.55
YJL136C	RPS21B	14.6	6.5	4.1	4.5	5.6	2.7	4	2.6	10.1	4.6	4.05	3.55
YMR294W-A	YMR294W-A	53.7	21.3	14.2	3.4	20.3	20.5	9.7	3.7	37	20.9	11.95	3.55
YOL128C	YGK3	56.9	10.8	21.3	3.5	28.1	19.4	13.2	3.6	42.5	15.1	17.25	3.55
YOR200W	YOR200W	22.3	5.7	2.7	1.6	4.7	4.4	4.8	5.5	13.5	5.05	3.75	3.55
YPL262W	FUM1	10.6	8.8	5.5	4.3	14.3	4.5	9.9	2.8	12.45	6.65	7.7	3.55
YBR231C	SWC5	59.1	10.7	14.3	5.8	29.1	23.8	8.1	1.4	44.1	17.25	11.2	3.6
YDR080W	VPS41	6.6	8.9	3.8	3.6	12.6	5.8	7.1	3.6	9.6	7.35	5.45	3.6
YHL047C	ARN2	41.7	18.1	11.7	5	17.4	26.3	23.2	2.2	29.55	22.2	17.45	3.6
YIL029C	YIL029C	18.4	7.5	6.1	3.7	4.5	22.6	17.9	3.5	11.45	15.05	12	3.6
YIR042C	YIR042C	53.3	17.9	2.1	2.9	18.1	16	9.7	4.3	35.7	16.95	5.9	3.6
YLL039C	UBI4	12.6	2.4	3.4	1.9	2.2	2.8	2.5	5.3	7.4	2.6	2.95	3.6
YLL059C	YLL059C	60.9	8.8	19.8	2.7	37.6	20.9	12.8	4.5	49.25	14.85	16.3	3.6
YLR414C	YLR414C	31.8	6	4.4	2.9	8	19.4	8.1	4.3	19.9	12.7	6.25	3.6
YPL098C	MGR2	53.4	26	4.8	3.7	17.3	10.8	8.5	3.5	35.35	18.4	6.65	3.6
YPL105C	YPL105C	59.4	18.3	54.1	5.7	9.7	11.9	9.9	1.5	34.55	15.1	32	3.6
YPL152W	RRD2	76.4	40.4	10.7	4.2	29.2	29.8	8.1	3	52.8	35.1	9.4	3.6
YBR056W	YBR056W	25.1	4.2	4.4	3.6	12.5	8.8	6.3	3.7	18.8	6.5	5.35	3.65
YCL037C	SRO9	32.7	11.6	6.9	4.1	11.7	10.3	9.4	3.2	22.2	10.95	8.15	3.65
YDR076W	RAD55	40.7	27.3	16.5	4.5	19.1	17.1	10.7	2.8	29.9	22.2	13.6	3.65
YDR476C	YDR476C	64.9	8.8	32.7	3.2	38.7	19.8	10.2	4.1	51.8	14.3	21.45	3.65
YEL033W	YEL033W	57.4	28.6	13.4	3.9	30.6	26.6	29.5	3.4	44	27.6	21.45	3.65
YFL018C	LPD1	76.7	13.3	50	4.5	11.3	16.1	7.5	2.8	44	14.7	28.75	3.65
YHR194W	MDM31	46.7	8.5	4	3.5	16.9	5.5	8	3.8	31.8	7	6	3.65
YJL166W	QCR8	6.4	7.3	3.4	5	6.8	4.2	5.8	2.3	6.6	5.75	4.6	3.65
YKR065C	PAM17	55.2	24.7	5.8	3	25.5	21.2	7.4	4.3	40.35	22.95	6.6	3.65
YMR044W	IOC4	46.6	6.4	14.5	3.7	34.4	20.4	9.7	3.6	40.5	13.4	12.1	3.65
YMR062C	ECM40	50.4	6.9	9.4	1.9	31.6	18.1	17.2	5.4	41	12.5	13.3	3.65
YMR214W	SCJ1	66.5	25.5	9	3.4	26.9	18.7	18.5	3.9	46.7	22.1	13.75	3.65
YNL252C	MRPL17	11.5	8.1	6.1	4	5.6	4.9	5.3	3.3	8.55	6.5	5.7	3.65
YOL013W-A	YOL013W-A	52.6	2.2	18.5	4.3	62.8	18.6	10.2	3	57.7	10.4	14.35	3.65
YOR002W	ALG6	34.6	3.3	11.6	2	14.4	10.4	12.2	5.3	24.5	6.85	11.9	3.65
YOR205C	FMP38	14.5	2.6	2.8	4.7	2.4	7.7	5.5	2.6	8.45	5.15	4.15	3.65
YOR266W	PNT1	46.6	22.2	9.8	3.7	23.2	19.5	8.8	3.6	34.9	20.85	9.3	3.65
YPL139C	UME1	42.8	10.7	7.9	3.5	14	13.6	18.3	3.8	28.4	12.15	13.1	3.65
YPR106W	ISR1	63.6	19.2	9	3.9	28.1	18.1	20.6	3.4	45.85	18.65	14.8	3.65
YAL002W	VPS8	10.9	8.1	7.1	4.2	11	7.6	9.3	3.2	10.95	7.85	8.2	3.7
YBL062W	YBL062W	32.9	13.2	14.3	3.7	16.7	15.1	13.4	3.7	24.8	14.15	13.85	3.7
YER091C	MET6	73.7	40.4	16.8	4.6	29.2	33.2	20.8	2.8	51.45	36.8	18.8	3.7
YGL010W	YGL010W	56.3	23.2	22.4	2.9	22.4	21	13.7	4.5	39.35	22.1	18.05	3.7
YHL008C	YHL008C	40.6	12.2	7.1	2.6	20.8	22.8	15.4	4.8	30.7	17.5	11.25	3.7
YHR151C	YHR151C	57.9	24.7	11.3	3.2	21.8	18.9	17.3	4.2	39.85	21.8	14.3	3.7
YJL141C	YAK1	46.3	21.8	8.4	4	21.2	18.5	4.7	3.4	33.75	20.15	6.55	3.7
YJL183W	MNN11	7.6	5.2	4.1	2.6	11.6	8.6	11.8	4.8	9.6	6.9	7.95	3.7
YKR035W-A	DID2	3	2.8	2.5	2.3	8.6	4.5	6.3	5.1	5.8	3.65	4.4	3.7
YLR203C	MSS51	10.8	8.1	5.7	3.4	3.8	21.8	7.9	4	7.3	14.95	6.8	3.7
YNL322C	KRE1	45.8	13	2.9	3.6	14.1	14.9	13.6	3.8	29.95	13.95	8.25	3.7
YNR025C	YNR025C	54.3	35.6	11.4	3.7	24.5	19.8	9.4	3.7	39.4	27.7	10.4	3.7
YPL144W	YPL144W	45.1	18.5	4.8	4.6	13.4	17.4	6.1	2.8	29.25	17.95	5.45	3.7
YBR195C	MSI1	50.3	24.1	9.5	4.6	13.2	11.3	11.5	2.9	31.75	17.7	10.5	3.75
YCR024C-A	PMP1	37.5	10.7	7.5	5.2	6.7	5.9	9.3	2.3	22.1	8.3	8.4	3.75
YGL194C	HOS2	61.5	23	10.9	2.4	21	15.5	16.1	5.1	41.25	19.25	13.5	3.75
YGL235W	YGL235W	57	25.2	13.3	3.4	25.8	22.9	9.2	4.1	41.4	24.05	11.25	3.75
YKL016C	ATP7	10.5	6.5	5	2.7	10.8	34.3	10.8	4.8	10.65	20.4	7.9	3.75
YLR027C	AAT2	6.8	4.5	3.6	4.2	21.7	12.5	42.2	3.3	14.25	8.5	22.9	3.75
YLR089C	ALT1	93.8	43.3	4.8	4.5	38	25.9	15	3	65.9	34.6	9.9	3.75
YLR391W	CCW14_p	52.4	21.8	2.7	1.9	29.8	29.9	15.9	5.6	41.1	25.85	9.3	3.75
YLR431C	ATG23	54	26.2	4.2	5.6	35	23.9	6.6	1.9	44.5	25.05	5.4	3.75
YML082W	YML082W	56.2	22.6	18	4.7	30.5	20.7	12.6	2.8	43.35	21.65	15.3	3.75
YNL223W	ATG4	53.4	23.7	10.2	4	29.6	22.6	6.9	3.5	41.5	23.15	8.55	3.75
YNR007C	ATG3	48.3	9.8	14.1	3.9	24.1	18	8	3.6	36.2	13.9	11.05	3.75
YOR043W	WHI2	16.2	5.8	10.3	3.7	6	27.3	17.6	3.8	11.1	16.55	13.95	3.75
YOR277C	YOR277C	50.5	27.8	7.1	4.4	26.4	20.3	8.8	3.1	38.45	24.05	7.95	3.75
YOR334W	MRS2	47.6	17.4	5.7	3.6	21.8	17.6	4.8	3.9	34.7	17.5	5.25	3.75
YPL120W	VPS30	101.5	31.7	13.2	4.7	25.8	16.3	3	2.8	63.65	24	8.1	3.75
YPR140W	TAZ1	54.1	23.1	8.1	2.9	23.2	18.6	10.2	4.6	38.65	20.85	9.15	3.75
YDL082W	RPL13A	56.6	35.4	1.4	5.2	11.3	16.6	4.9	2.4	33.95	26	3.15	3.8
YER161C	SPT2	72.4	21	28.4	4.8	21.5	25.7	13	2.8	46.95	23.35	20.7	3.8
YFR021W	ATG18	82.5	44.6	11.9	4.5	30.8	24	5.5	3.1	56.65	34.3	8.7	3.8
YGR071C	YGR071C	34.2	15.4	9.6	5.9	17.1	11.9	4.6	1.7	25.65	13.65	7.1	3.8
YJL159W	HSP150	51.4	32.1	24.2	6.6	17.9	18.1	13.3	1	34.65	25.1	18.75	3.8
YJL169W	YJL169W	61	15.4	2.3	3.1	10	16.7	14.3	4.5	35.5	16.05	8.3	3.8
YJR069C	HAM1	53.7	20.9	25.8	6	25.6	23.9	21.3	1.6	39.65	22.4	23.55	3.8
YLR085C	ARP6	52.5	16.2	13.3	5.1	21.3	11.5	2.4	2.5	36.9	13.85	7.85	3.8
YLR334C	YLR334C	49.4	18.7	11.2	4.9	18	20.3	11	2.7	33.7	19.5	11.1	3.8
YNL255C	GIS2	49.2	23.6	5.7	4.3	16.2	9.5	4.9	3.3	32.7	16.55	5.3	3.8
YNR006W	VPS27	11.4	10.4	7	5.2	5.6	4.3	4.1	2.4	8.5	7.35	5.55	3.8
YBR078W	ECM33	34	8.4	6.4	6	3.3	2.8	8.3	1.7	18.65	5.6	7.35	3.85
YCL038C	ATG22	61.3	21.2	1.5	3.4	16.3	13.1	4.1	4.3	38.8	17.15	2.8	3.85
YCR064C	YCR064C	59.9	8	6.1	4	17.8	10.4	22.4	3.7	38.85	9.2	14.25	3.85
YDL176W	YDL176W	24.5	24.3	0.9	1.9	15.4	13.5	7.3	5.8	19.95	18.9	4.1	3.85
YDR357C	YDR357C	67.3	10.7	8.3	2.4	24.5	25.7	22.4	5.3	45.9	18.2	15.35	3.85
YGL054C	ERV14	65.3	22.4	9.3	4.5	20.2	14.1	5.2	3.2	42.75	18.25	7.25	3.85
YGR059W	SPR3	54.7	9.9	13.4	2.7	20.3	22.8	13.1	5	37.5	16.35	13.25	3.85
YHL042W	YHL042W	27	15.2	11.8	5.9	11.6	15.9	11.9	1.8	19.3	15.55	11.85	3.85
YIL041W	GVP36	12.9	6.1	2.8	3.4	5	19.9	7.6	4.3	8.95	13	5.2	3.85
YLR235C	YLR235C	21.2	27.8	10	5.4	20.2	18.5	22.6	2.3	20.7	23.15	16.3	3.85
YOR070C	GYP1	91.8	24.3	19.2	3.9	40.6	30.3	20.4	3.8	66.2	27.3	19.8	3.85
YOR209C	NPT1	29.2	15.5	6.9	5.7	6.9	8.6	5.3	2	18.05	12.05	6.1	3.85
YPL259C	APM1	41.2	17.6	15.6	4.2	22.5	19.4	23.1	3.5	31.85	18.5	19.35	3.85
YBL037W	APL3	49.8	9.2	7	2.8	21.4	13.4	8.8	5	35.6	11.3	7.9	3.9
YCL042W	YCL042W	30.5	26.2	31.7	3.3	13	19.6	26.1	4.5	21.75	22.9	28.9	3.9
YDL119C	YDL119C	11.2	12.4	4.5	5.9	9.5	2.8	3.4	1.9	10.35	7.6	3.95	3.9
YDL168W	SFA1	55.8	16.2	21.8	2.3	22	13.4	9.8	5.5	38.9	14.8	15.8	3.9
YDR120C	TRM1	44.2	12.4	1.4	3.8	13.8	10.3	5.1	4	29	11.35	3.25	3.9
YEL008W	YEL008W	50.7	12.7	10	5.5	20.5	13.9	14.7	2.3	35.6	13.3	12.35	3.9
YER084W	YER084W	38.5	11.1	8.7	4.9	20.6	12.2	13.1	2.9	29.55	11.65	10.9	3.9
YGR166W	KRE11	46.5	12.4	4.1	4.4	12.3	11.3	6.9	3.4	29.4	11.85	5.5	3.9
YHL027W	RIM101	46.1	22.1	6.7	4.7	20	12.8	16.6	3.1	33.05	17.45	11.65	3.9
YHR014W	SPO13	61.1	4.7	21.4	2.6	34.9	15.2	7.6	5.2	48	9.95	14.5	3.9
YIL123W	SIM1	57.7	33.5	19.2	5	19.8	14.6	10.8	2.8	38.75	24.05	15	3.9
YJL172W	CPS1	60.1	27.3	13.1	4.1	28.3	22.2	13.7	3.7	44.2	24.75	13.4	3.9
YJR102C	VPS25	6.4	4	3.1	4.3	10.7	6	7.6	3.5	8.55	5	5.35	3.9
YLR119W	SRN2	19.8	12.3	11.6	5.2	23.7	23.2	16.2	2.6	21.75	17.75	13.9	3.9
YOL018C	TLG2	40.6	27.7	15.1	2.6	27	21.5	23.1	5.2	33.8	24.6	19.1	3.9
YOR182C	RPS30B	66.2	23.1	6.7	5.7	16.2	4.8	18.6	2.1	41.2	13.95	12.65	3.9
YOR354C	MSC6	54.7	27.3	11.7	4.1	22.3	17.8	9.2	3.7	38.5	22.55	10.45	3.9
YPL017C	IRC15	60.3	14.9	26.3	4.1	22.5	20.4	18	3.7	41.4	17.65	22.15	3.9
YBL008W	HIR1	64.4	33.1	20.5	4.4	20.9	21	8.4	3.5	42.65	27.05	14.45	3.95
YCR026C	NPP1	1.9	3.5	1.1	7.4	1.6	2.9	5.9	0.5	1.75	3.2	3.5	3.95
YDR518W	EUG1	7.7	5.7	4.1	5.8	4.1	8	4.3	2.1	5.9	6.85	4.2	3.95
YHR049W	FSH1	44.4	19.4	8.2	2.8	24.1	23.5	10.9	5.1	34.25	21.45	9.55	3.95
YLR039C	RIC1	4.3	7	2.4	2.4	28	15.8	51.6	5.5	16.15	11.4	27	3.95
YML124C	TUB3	56.1	24.5	20	2.3	23.8	21.5	7.6	5.6	39.95	23	13.8	3.95
YMR316C-A	YMR316C-A	62.5	6.9	9.3	2.2	39.4	14.6	11.1	5.7	50.95	10.75	10.2	3.95
YOR231W	MKK1	61.7	12.7	9.5	3	32.3	16.6	13.9	4.9	47	14.65	11.7	3.95
YAL044C	GCV3	31.1	6.4	3.5	4.7	10.1	1.9	3.7	3.3	20.6	4.15	3.6	4
YDR156W	RPA14	36.4	15.8	9.6	3.3	16.4	14.9	7.6	4.7	26.4	15.35	8.6	4
YEL028W	YEL028W	49.2	23.5	15.2	4.7	20.9	18.1	11.4	3.3	35.05	20.8	13.3	4
YHL031C	GOS1	43.1	25.1	9.6	3.3	22.8	17.2	14.3	4.7	32.95	21.15	11.95	4
YLR177W	YLR177W	4.3	8.7	8.3	2.4	9	14.4	8.9	5.6	6.65	11.55	8.6	4
YML112W	CTK3	120.6	27.8	43.3	5.6	12.9	3.8	6.8	2.4	66.75	15.8	25.05	4
YMR304W	UBP15	54.9	7.6	2	1.6	57.1	25.6	22.1	6.4	56	16.6	12.05	4
YNL041C	COG6	59.3	17.7	10	2.4	40.3	36.1	30.2	5.6	49.8	26.9	20.1	4
YPL149W	ATG5	60.4	32.3	9.9	4.8	29.1	23.6	4.2	3.2	44.75	27.95	7.05	4
YCL044C	MGR1	56.6	28.7	5.3	3.3	22.4	20.8	8.3	4.8	39.5	24.75	6.8	4.05
YDR234W	LYS4	27.2	9	4.6	2.2	15.4	25.6	30.8	5.9	21.3	17.3	17.7	4.05
YFR031C-A	RPL2A	8.1	12	7.8	2.7	14	11.3	13.5	5.4	11.05	11.65	10.65	4.05
YIL044C	AGE2	63.5	20.7	5.4	4.9	18.6	10.9	11.9	3.2	41.05	15.8	8.65	4.05
YJL095W	BCK1	76.5	34.8	21.6	5	23.4	18.4	12.7	3.1	49.95	26.6	17.15	4.05
YJL128C	PBS2	47.7	13	7.2	4.5	25.8	15.3	10.4	3.6	36.75	14.15	8.8	4.05
YLR006C	SSK1	45.1	22.3	17	5	21.5	16.9	7.1	3.1	33.3	19.6	12.05	4.05
YLR020C	YEH2	59.5	19.6	16.9	5.6	19.7	16.8	15.5	2.5	39.6	18.2	16.2	4.05
YML041C	VPS71	47	32.1	24.5	2.7	19.7	16.2	7.2	5.4	33.35	24.15	15.85	4.05
YMR057C	YMR057C	14.4	4.5	1.4	4.8	13.3	6.9	6.3	3.3	13.85	5.7	3.85	4.05
YNL071W	LAT1	22.7	22.6	27.4	5.2	11.8	13.7	13.6	2.9	17.25	18.15	20.5	4.05
YNL082W	PMS1	64.8	21.5	6.7	4.7	18.8	28.5	16.7	3.4	41.8	25	11.7	4.05
YPL002C	SNF8	11	8.4	6.2	3.6	9.7	15.9	14.4	4.5	10.35	12.15	10.3	4.05
YDR022C	CIS1	54.3	23.3	7	4	25.5	15.3	9	4.2	39.9	19.3	8	4.1
YEL030W	ECM10	54.2	32.8	14.5	4.3	22	16.9	17.7	3.9	38.1	24.85	16.1	4.1
YER005W	YND1	49.6	20.6	16	6.2	17.7	13.5	4.5	2	33.65	17.05	10.25	4.1
YHR018C	ARG4	38.8	15.5	9.3	2.9	15.9	7.6	6	5.3	27.35	11.55	7.65	4.1
YKR020W	VPS51	36	18.9	4	2.5	27.4	32.4	24.5	5.7	31.7	25.65	14.25	4.1
YNL242W	ATG2	50.1	24.9	6.5	4.6	26	20	12.1	3.6	38.05	22.45	9.3	4.1
YNR020C	YNR020C	52.3	14.2	9	5.9	8.9	6	2.9	2.3	30.6	10.1	5.95	4.1
YOR008C-A	YOR008C-A	40.6	15.2	16.7	5.2	19.3	23	29.3	3	29.95	19.1	23	4.1
YOR360C	PDE2	11.4	6.2	7.6	5.9	4.5	7.3	5.7	2.3	7.95	6.75	6.65	4.1
YPR128C	ANT1	57.7	15.1	15.8	3.5	24.1	18.3	9.1	4.7	40.9	16.7	12.45	4.1
YCR043C	YCR043C	60.9	14.6	18.8	2.1	30	25.6	12.6	6.2	45.45	20.1	15.7	4.15
YDR247W	VHS1	69.2	35.3	14.7	5.9	29.8	32	20.8	2.4	49.5	33.65	17.75	4.15
YDR393W	SHE9	126.3	41.3	24.9	5.6	8.4	8.7	17.5	2.7	67.35	25	21.2	4.15
YFL006W	BLM10_p	42.6	22.6	13	4.8	18.5	14.9	8.3	3.5	30.55	18.75	10.65	4.15
YGR101W	PCP1	56.6	26.8	7.6	5.4	23.7	19.9	13.9	2.9	40.15	23.35	10.75	4.15
YGR197C	SNG1	43.3	21.8	13.3	3.6	14.1	12.3	9.2	4.7	28.7	17.05	11.25	4.15
YHR158C	KEL1	43.6	23.8	14.5	2.9	20.6	17.6	13	5.4	32.1	20.7	13.75	4.15
YIL160C	POT1	42.7	18.4	21.5	4.9	19.7	14	5.2	3.4	31.2	16.2	13.35	4.15
YJR033C	RAV1	64.6	22.6	12.9	6.1	22	15.4	11.5	2.2	43.3	19	12.2	4.15
YKL136W	YKL136W	49.3	21.4	1.5	4.6	19.2	14.4	8.4	3.7	34.25	17.9	4.95	4.15
YLR292C	SEC72	56.9	26	7	2.9	23.7	18.4	7.6	5.4	40.3	22.2	7.3	4.15
YLR384C	IKI3	28	30.6	2.5	3.9	13.5	26.6	3.4	4.4	20.75	28.6	2.95	4.15
YMR280C	CAT8	58.5	19.8	15.1	2.5	25.1	26.2	11.5	5.8	41.8	23	13.3	4.15
YNL136W	EAF7	70	18	2.6	5.8	15.4	6.9	7.1	2.5	42.7	12.45	4.85	4.15
YNL213C	YNL213C	8.1	5.4	4.6	2.6	19.5	25	38.2	5.7	13.8	15.2	21.4	4.15
YPL158C	YPL158C	20.1	16.4	6.6	4.2	23.7	18.6	12.6	4.1	21.9	17.5	9.6	4.15
YBL016W	FUS3	76.4	77.5	43.2	7	24.6	30.1	13.6	1.4	50.5	53.8	28.4	4.2
YCR004C	YCP4	6.3	5.6	3.1	2.6	3.5	3.3	3.9	5.8	4.9	4.45	3.5	4.2
YDL129W	YDL129W	60.1	13.6	15.8	4.2	18.8	17.8	16.5	4.2	39.45	15.7	16.15	4.2
YGL029W	CGR1	52.9	31	9.9	3.8	19.9	17.7	9.8	4.6	36.4	24.35	9.85	4.2
YJL208C	NUC1	31.1	7.3	8.1	5.1	19.7	19.6	9.9	3.3	25.4	13.45	9	4.2
YJR050W	ISY1	48.2	20.3	10.3	4.2	25	17.8	7	4.2	36.6	19.05	8.65	4.2
YLR043C	TRX1	83.3	3.2	6.4	3.3	28.1	11.1	13.5	5.1	55.7	7.15	9.95	4.2
YML089C	YML089C	56.2	22.8	10.6	3.9	26.6	20.9	11.1	4.5	41.4	21.85	10.85	4.2
YMR258C	YMR258C	54.5	31.2	14.5	6	23.6	19	9.4	2.4	39.05	25.1	11.95	4.2
YOR276W	CAF20	60.6	33.3	16.8	5.5	22.2	21	5.3	2.9	41.4	27.15	11.05	4.2
YOR312C	RPL20B	43.5	49.4	6.3	4.5	33.1	24	13.5	3.9	38.3	36.7	9.9	4.2
YPL070W	MUK1	50.1	36.7	15.8	3.9	19.7	21.8	19	4.5	34.9	29.25	17.4	4.2
YPR123C	YPR123C	54.8	22.8	13	4.6	27.3	21.1	16.8	3.8	41.05	21.95	14.9	4.2
YCR028C	FEN2	32.3	6.7	4.7	5.7	8.2	4.4	16.1	2.8	20.25	5.55	10.4	4.25
YER039C	HVG1	48.8	29.6	26.8	3.3	21.5	22.9	21.1	5.2	35.15	26.25	23.95	4.25
YGR126W	YGR126W	39.8	11.3	13.9	3.5	13	13.9	22.8	5	26.4	12.6	18.35	4.25
YGR132C	PHB1	48.4	12.3	1.6	2.9	19.2	18.2	12.7	5.6	33.8	15.25	7.15	4.25
YGR237C	YGR237C	65.6	36	26	3.6	31.7	31	21.9	4.9	48.65	33.5	23.95	4.25
YHR135C	YCK1	53.2	22	7.8	5.4	17.1	17.5	15.6	3.1	35.15	19.75	11.7	4.25
YJL142C	IRC9	72.1	17.8	14.9	3	22.3	19.5	12.6	5.5	47.2	18.65	13.75	4.25
YKR096W	YKR096W	55.4	23.4	11.1	3.7	25.9	18.1	13.5	4.8	40.65	20.75	12.3	4.25
YLR269C	YLR269C	18.7	4.4	3.4	3.5	29.4	24.2	23.6	5	24.05	14.3	13.5	4.25
YMR115W	FMP24	56.7	20.8	5	5.1	19.4	14.4	4.4	3.4	38.05	17.6	4.7	4.25
YMR295C	YMR295C	51.2	34.2	19.5	4.8	30.2	22.8	15	3.7	40.7	28.5	17.25	4.25
YNL276C	YNL276C	62.3	33.7	17.7	5	24.8	19.8	10.4	3.5	43.55	26.75	14.05	4.25
YOL118C	YOL118C	53.8	36	10.8	4.7	16.8	17.4	9.5	3.8	35.3	26.7	10.15	4.25
YOR120W	GCY1	64.3	14.6	28	4	20.9	17.4	11.5	4.5	42.6	16	19.75	4.25
YOR327C	SNC2	30.6	22.5	13	5.8	18.9	18	15	2.7	24.75	20.25	14	4.25
YPL013C	MRPS16	4.8	3.6	2.5	2.2	6.7	9.4	10.4	6.3	5.75	6.5	6.45	4.25
YPL109C	YPL109C	65.7	35.7	15.2	4	24.8	22.4	7.7	4.5	45.25	29.05	11.45	4.25
YPR020W	ATP20	48.3	28	7.4	4.1	17.9	18.8	20.7	4.4	33.1	23.4	14.05	4.25
YDL170W	UGA3	63.2	22.1	8.8	5.6	21	18	10.3	3	42.1	20.05	9.55	4.3
YDR110W	FOB1	41.2	23.1	5.4	5.1	20.9	19.8	18.8	3.5	31.05	21.45	12.1	4.3
YDR148C	KGD2	174.3	34.1	5	6.4	19.5	14.7	2.1	2.2	96.9	24.4	3.55	4.3
YER046W-A	YER046W-A	57.7	13	19.1	4	17.7	18.4	18.1	4.6	37.7	15.7	18.6	4.3
YJL168C	SET2	35.1	13	4.1	3.9	10.9	13.6	6.8	4.7	23	13.3	5.45	4.3
YJL178C	ATG27	79.3	41.2	9.6	4.7	31.7	27.8	6.8	3.9	55.5	34.5	8.2	4.3
YJR004C	SAG1	10.6	8.1	6.4	4.9	7.8	10.7	15.1	3.7	9.2	9.4	10.75	4.3
YJR059W	PTK2	7.2	7.1	3.3	5.5	2.5	2.3	8	3.1	4.85	4.7	5.65	4.3
YLL042C	ATG10	56.9	32.7	13.7	3.8	29.1	25	10	4.8	43	28.85	11.85	4.3
YMR247C	RKR1	51.9	24.8	11.4	3.2	21.1	21.3	16	5.4	36.5	23.05	13.7	4.3
YOL067C	RTG1	33.5	45.2	17.7	6.1	24.8	23.8	15.4	2.5	29.15	34.5	16.55	4.3
YPR153W	YPR153W	53.6	20.6	9.9	4.6	24.8	21.2	15.4	4	39.2	20.9	12.65	4.3
YPR197C	YPR197C	46.9	22.1	9.5	5.8	15.8	13.1	9.7	2.8	31.35	17.6	9.6	4.3
YBL064C	PRX1	52.7	26	18.3	5.5	25.3	21.2	11.7	3.2	39	23.6	15	4.35
YBR216C	YBP1	44.8	8.8	24.4	3.3	29.1	20.9	18.3	5.4	36.95	14.85	21.35	4.35
YDL096C	OPI6	37.7	30.4	1.5	4.5	18.4	17.6	6.4	4.2	28.05	24	3.95	4.35
YDR479C	PEX29	66	11.4	10.4	2.9	20.7	20.8	18.5	5.8	43.35	16.1	14.45	4.35
YER066W	YER066W	63	10.8	29.8	4.2	29.7	18.6	13.2	4.5	46.35	14.7	21.5	4.35
YER092W	IES5	39	20.2	16.2	4.7	14.3	21.9	16.6	4	26.65	21.05	16.4	4.35
YHR006W	STP2	53.3	21.7	11.4	5.6	22.4	18.8	11.1	3.1	37.85	20.25	11.25	4.35
YLL020C	YLL020C	64.9	42.6	22.8	2.3	25.3	26.8	25.2	6.4	45.1	34.7	24	4.35
YLR128W	DCN1	62.6	31.6	22.2	5.9	25.7	23.7	11.8	2.8	44.15	27.65	17	4.35
YLR216C	CPR6	34	12.9	11.5	4.1	10.2	13.8	12.4	4.6	22.1	13.35	11.95	4.35
YLR366W	YLR366W	25.5	18.8	12.7	3.1	13.7	14.9	36.2	5.6	19.6	16.85	24.45	4.35
YLR404W	YLR404W	57.5	35.7	15.1	5.4	26.5	24.1	15.3	3.3	42	29.9	15.2	4.35
YMR014W	BUD22	62.1	3.4	8.7	1.6	49.9	12.8	15.1	7.1	56	8.1	11.9	4.35
YMR064W	AEP1	7.9	7.4	3.7	3.5	6.3	4.7	5.6	5.2	7.1	6.05	4.65	4.35
YMR269W	TMA23	9.3	11.6	4.8	3.2	15.3	21.2	35.5	5.5	12.3	16.4	20.15	4.35
YOL037C	YOL037C	46.9	22.2	20.2	4.9	25.3	19	14.4	3.8	36.1	20.6	17.3	4.35
YOR052C	YOR052C	63.4	37.8	18	5.7	26.2	24.9	16.8	3	44.8	31.35	17.4	4.35
YOR196C	LIP5	42.2	6	5.4	5.2	11.1	5.8	10.2	3.5	26.65	5.9	7.8	4.35
YPL154C	PEP4	29.8	16.5	6.7	4	17.5	14.6	7.3	4.7	23.65	15.55	7	4.35
YPL166W	ATG29	56.7	30.4	10.5	4.5	25.3	18.9	7.1	4.2	41	24.65	8.8	4.35
YBL091C	MAP2	53.1	24.8	14.7	3.7	22.2	18.3	9	5.1	37.65	21.55	11.85	4.4
YCL050C	APA1	3.9	2.6	7.3	1.1	5.5	10.6	11.3	7.7	4.7	6.6	9.3	4.4
YDL149W	ATG9	59.8	32.2	14.8	3.2	27.3	22.1	8.3	5.6	43.55	27.15	11.55	4.4
YDR505C	PSP1	52.9	27.1	11.1	4.3	20.7	17.5	16	4.5	36.8	22.3	13.55	4.4
YEL010W	YEL010W	46.6	9.6	15.1	4.2	31.5	19	8.5	4.6	39.05	14.3	11.8	4.4
YGR187C	HGH1	40.3	19	7.4	4.3	22.8	13.9	16.3	4.5	31.55	16.45	11.85	4.4
YIL133C	RPL16A	39.7	14.9	5.2	1.8	19.7	14.8	14.8	7	29.7	14.85	10	4.4
YKL037W	YKL037W	35.1	18.1	15.8	3.8	18.8	16.1	15.8	5	26.95	17.1	15.8	4.4
YKL137W	YKL137W	33.2	17.6	12.2	2.9	18.1	17.2	5.9	5.9	25.65	17.4	9.05	4.4
YMR216C	SKY1	45	14.6	13.6	4.1	22.4	26.3	32.1	4.7	33.7	20.45	22.85	4.4
YOR306C	MCH5	22.3	29.1	12.1	5.9	8.3	6.9	12.9	2.9	15.3	18	12.5	4.4
YPL022W	RAD1	46.1	12.4	17.5	5.8	17.9	8.4	16.5	3	32	10.4	17	4.4
YPL035C	YPL035C	50.3	4.3	18.1	1.6	30.5	18.3	11.4	7.2	40.4	11.3	14.75	4.4
YPR149W	NCE102	57.8	30.3	23.1	3.8	30.2	27.6	21.9	5	44	28.95	22.5	4.4
YBR201W	DER1	44.8	25.1	17.5	3.2	16.6	15.2	12.6	5.7	30.7	20.15	15.05	4.45
YDR447C	RPS17B	43.4	23.7	14.8	3.5	15.4	11.7	15.9	5.4	29.4	17.7	15.35	4.45
YER162C	RAD4	43.5	11.1	13.5	4.4	19.9	13.6	16.2	4.5	31.7	12.35	14.85	4.45
YGR055W	MUP1	77.4	35.2	12.9	7.2	14.7	14.2	5.6	1.7	46.05	24.7	9.25	4.45
YIL011W	TIR3	65.9	25.6	19.7	6.1	19.4	12.2	11	2.8	42.65	18.9	15.35	4.45
YJL129C	TRK1	4.9	10.6	8.3	6.5	14.7	12.6	13.8	2.4	9.8	11.6	11.05	4.45
YLR054C	OSW2	53.3	2.1	7.1	2.1	27.2	13.3	9.6	6.8	40.25	7.7	8.35	4.45
YLR231C	BNA5	52.1	8.9	24.8	3.8	22.8	17.6	15.2	5.1	37.45	13.25	20	4.45
YLR312C	YLR312C	50	28.6	10.9	6	26.8	21	16.5	2.9	38.4	24.8	13.7	4.45
YMR070W	MOT3	59.9	28.9	2	4.4	22.8	23.2	2.5	4.5	41.35	26.05	2.25	4.45
YNL184C	YNL184C	12.3	9.7	7.7	5.3	8.3	17.8	7.5	3.6	10.3	13.75	7.6	4.45
YNL297C	MON2	53.3	20	16.7	2.2	18.1	30.6	19.1	6.7	35.7	25.3	17.9	4.45
YOR109W	INP53	66	46.1	23.6	1.7	20.8	24.6	25	7.2	43.4	35.35	24.3	4.45
YOR171C	LCB4	44.4	23.4	19.9	4.9	20.7	18.1	16.8	4	32.55	20.75	18.35	4.45
YPR194C	OPT2	43.1	47.3	5.3	7.8	16.6	12.3	16.4	1.1	29.85	29.8	10.85	4.45
YGL035C	MIG1	45.9	8.5	10.9	4.8	15.9	7.4	9	4.2	30.9	7.95	9.95	4.5
YGR233C	PHO81	40.9	28.5	14.5	5.9	16.4	19.5	12.2	3.1	28.65	24	13.35	4.5
YHR077C	NMD2	47.6	28.4	5.5	2.4	27.4	27.8	18	6.6	37.5	28.1	11.75	4.5
YIL122W	POG1	62.8	37	27.6	3.2	26.2	23.6	17.8	5.8	44.5	30.3	22.7	4.5
YIR037W	HYR1	56.7	25	18.2	6.1	23.2	20.5	15.4	2.9	39.95	22.75	16.8	4.5
YJL079C	PRY1	61.4	23.8	5.2	4.7	20.2	18.1	7.6	4.3	40.8	20.95	6.4	4.5
YLR113W	HOG1	56.2	21.6	12.3	5.9	24.1	18.5	7.2	3.1	40.15	20.05	9.75	4.5
YML120C	NDI1	47.8	15.9	7.1	3	24.9	20.6	21.6	6	36.35	18.25	14.35	4.5
YMR015C	ERG5	44.1	22.7	12.1	4.1	30.1	25.2	12.5	4.9	37.1	23.95	12.3	4.5
YNR005C	YNR005C	23.1	25.5	10.8	3.5	18.6	21.3	18.8	5.5	20.85	23.4	14.8	4.5
YPL030W	YPL030W	62.4	13.4	15.5	4.1	29.8	21.7	16.9	4.9	46.1	17.55	16.2	4.5
YBL055C	YBL055C	55.6	14.1	19.4	4.6	22.3	17.5	10.7	4.5	38.95	15.8	15.05	4.55
YBL082C	ALG3	59.5	10.3	8.8	3.4	34	38.2	33.1	5.7	46.75	24.25	20.95	4.55
YBR219C	YBR219C	58.1	9.5	22.3	2.7	32.7	14.9	17.1	6.4	45.4	12.2	19.7	4.55
YDL051W	LHP1	37.8	19	18.2	5.2	16.6	18.6	16.9	3.9	27.2	18.8	17.55	4.55
YGL042C	YGL042C	24.5	9.3	5.5	3.1	19.3	17	27.7	6	21.9	13.15	16.6	4.55
YJR044C	VPS55	38.2	7.3	5.3	1.7	52.6	28.2	25.9	7.4	45.4	17.75	15.6	4.55
YJR060W	CBF1	36.1	21.8	6.1	4.2	24.1	20.7	8.8	4.9	30.1	21.25	7.45	4.55
YKL213C	DOA1	11.1	2.4	0.8	3.4	7.4	55.5	37.9	5.7	9.25	28.95	19.35	4.55
YKL214C	YRA2	49.1	13.9	27	3	21.7	18.1	13.7	6.1	35.4	16	20.35	4.55
YMR081C	ISF1	51.8	31.2	16.8	5	24.5	22.7	20.5	4.1	38.15	26.95	18.65	4.55
YNL079C	TPM1	12.9	15.3	3.3	2.1	18	18.7	7.3	7	15.45	17	5.3	4.55
YOL045W	PSK2	58.2	26.5	19.2	7.2	26.6	17.5	13.2	1.9	42.4	22	16.2	4.55
YOR130C	ORT1	33.4	10.7	1.4	3	13.2	14.4	30.2	6.1	23.3	12.55	15.8	4.55
YGR053C	YGR053C	54.6	25.7	13.1	4.5	20.3	15.9	12.3	4.7	37.45	20.8	12.7	4.6
YGR122W	YGR122W	47	19.1	8.9	4.2	19.7	18.9	24.3	5	33.35	19	16.6	4.6
YGR270W	YTA7	22.9	18.4	16.8	2.3	21.8	23.5	12	6.9	22.35	20.95	14.4	4.6
YHR109W	CTM1	58.4	35.1	8.5	4.9	20.4	19.6	12.1	4.3	39.4	27.35	10.3	4.6
YJL200C	ACO2	34.4	17.5	6.3	2.5	15.6	18.7	20.4	6.7	25	18.1	13.35	4.6
YJL212C	OPT1	51.1	20.1	6.9	5.6	19	17.9	11	3.6	35.05	19	8.95	4.6
YLR019W	PSR2	48.9	5.9	13.6	3.3	16.7	11.1	11.3	5.9	32.8	8.5	12.45	4.6
YNL286W	CUS2	52.5	5	14.9	1.6	53.9	29.1	15.3	7.6	53.2	17.05	15.1	4.6
YAL062W	GDH3	61.6	23.3	13.3	5.6	27.7	22.6	11.7	3.7	44.65	22.95	12.5	4.65
YDL053C	PBP4	64	9.8	30.4	3.6	23.5	21.3	17.6	5.7	43.75	15.55	24	4.65
YDR244W	PEX5	41.2	22	11.6	6.1	19.2	13.9	12.3	3.2	30.2	17.95	11.95	4.65
YGL226C-A	OST5	66.8	2.8	17	1.6	83.3	24.5	28.7	7.7	75.05	13.65	22.85	4.65
YGR130C	YGR130C	57.4	12.2	24	3.2	37.1	25	27	6.1	47.25	18.6	25.5	4.65
YJR031C	GEA1	42.9	22.6	17.4	3.9	27	15.3	13.6	5.4	34.95	18.95	15.5	4.65
YML122C	YML122C	65.8	23.6	20.7	3	20.1	24	13.6	6.3	42.95	23.8	17.15	4.65
YNL116W	DMA2	53.9	19.2	18.8	4.3	19.2	12.9	14.8	5	36.55	16.05	16.8	4.65
YNL257C	SIP3	44.3	24.9	12.8	4.9	20.5	16.8	12.4	4.4	32.4	20.85	12.6	4.65
YOL058W	ARG1	20.3	6.7	2.9	3.4	17.3	21.1	29	5.9	18.8	13.9	15.95	4.65
YPL227C	ALG5	49	20	3.5	4.3	19.6	19.4	23.9	5	34.3	19.7	13.7	4.65
YBR084C-A	RPL19A	83.4	32.4	4.5	6.6	20.6	6.4	11.7	2.8	52	19.4	8.1	4.7
YBR227C	MCX1	50.4	30.5	18.8	3.8	20.5	19.1	21.6	5.6	35.45	24.8	20.2	4.7
YDL177C	YDL177C	57.8	28.4	26.2	6	22.9	20.5	12.2	3.4	40.35	24.45	19.2	4.7
YDR284C	DPP1	46.1	33.1	15.8	2.5	19.7	17.2	13.4	6.9	32.9	25.15	14.6	4.7
YER040W	GLN3	47.6	54.6	41.3	2.2	27.5	9.8	6.5	7.2	37.55	32.2	23.9	4.7
YGR043C	YGR043C	65.9	11	13.2	3.9	23.8	22.7	11.6	5.5	44.85	16.85	12.4	4.7
YLR169W	YLR169W	48	18.2	14.4	5.6	21.4	16.1	13.8	3.8	34.7	17.15	14.1	4.7
YML035C	AMD1	75	20.9	6.5	3.3	43.9	32.6	12.2	6.1	59.45	26.75	9.35	4.7
YMR126C	DLT1	60.4	23.1	15.8	6.1	26.8	21.9	10.6	3.3	43.6	22.5	13.2	4.7
YOR358W	HAP5	45.2	17.4	7.2	2.9	15.7	7.5	5.5	6.5	30.45	12.45	6.35	4.7
YPL089C	RLM1	38.9	15.8	15.1	5.7	17.5	15.9	8.8	3.7	28.2	15.85	11.95	4.7
YAL012W	CYS3	11.8	16.8	5.5	4.4	23.3	18.5	5.4	5.1	17.55	17.65	5.45	4.75
YBL032W	HEK2	51.1	16.9	18.2	6.7	12.9	10.1	12.9	2.8	32	13.5	15.55	4.75
YBR291C	CTP1	27.1	7.7	21.2	4.1	11.1	9.5	5.6	5.4	19.1	8.6	13.4	4.75
YDL138W	RGT2	60.3	38.2	15.2	5.8	22.6	18.7	8.4	3.7	41.45	28.45	11.8	4.75
YDR493W	FMP36	58.6	19.7	2	4	22	16.1	6.3	5.5	40.3	17.9	4.15	4.75
YER019C-A	SBH2	58.2	25.9	9.3	6.8	20.6	14.6	13.3	2.7	39.4	20.25	11.3	4.75
YER020W	GPA2	58.5	37.9	16.6	3.8	35.8	33	24.4	5.7	47.15	35.45	20.5	4.75
YER123W	YCK3	54.8	9.3	2.6	3.1	25.9	22.9	8.7	6.4	40.35	16.1	5.65	4.75
YER155C	BEM2	25.8	10	8.7	6.4	5.4	5.2	5.4	3.1	15.6	7.6	7.05	4.75
YFR033C	QCR6	42.4	13.9	2.8	3.1	19.7	21.6	10.5	6.4	31.05	17.75	6.65	4.75
YGR070W	ROM1	53.1	3.2	24.4	2.4	36.5	19.4	18.4	7.1	44.8	11.3	21.4	4.75
YIL130W	ASG1	63.2	30.9	19	5	26.6	21.2	10.2	4.5	44.9	26.05	14.6	4.75
YKL176C	LST4	59.3	20	14.2	4.1	16.1	26	19.9	5.4	37.7	23	17.05	4.75
YLR450W	HMG2	50.6	31.3	16.6	4.6	17.5	17	11.9	4.9	34.05	24.15	14.25	4.75
YNR042W	YNR042W	7.9	5.4	4.4	6.8	7.1	8	5	2.7	7.5	6.7	4.7	4.75
YOR055W	YOR055W	48.7	26.7	10.1	5.8	24.2	21.9	20.4	3.7	36.45	24.3	15.25	4.75
YOR091W	TMA46	63.4	6.8	9.1	2.7	27.9	19.4	15.9	6.8	45.65	13.1	12.5	4.75
YOR128C	ADE2	60.3	22.3	14.9	2.6	22.4	22.2	30.6	6.9	41.35	22.25	22.75	4.75
YPL212C	PUS1	67.6	35.7	27.7	5.5	30.9	28.8	16.8	4	49.25	32.25	22.25	4.75
YPL250C	ICY2	50.1	9.3	4.7	3.7	23.1	15.9	12.2	5.8	36.6	12.6	8.45	4.75
YPR098C	YPR098C	55.5	25.8	6.8	4	24.3	21.4	12.5	5.5	39.9	23.6	9.65	4.75
YBL078C	ATG8	69.3	36.2	12.1	4	32.4	30.4	10.5	5.6	50.85	33.3	11.3	4.8
YBR098W	MMS4	31	12.7	3.5	4.9	16.9	23.3	27.5	4.7	23.95	18	15.5	4.8
YBR164C	ARL1	53.2	17.6	4	4.1	24.3	20	11.8	5.5	38.75	18.8	7.9	4.8
YDR205W	MSC2	71.9	31.7	12.2	6.9	23	21.7	15.5	2.7	47.45	26.7	13.85	4.8
YER064C	YER064C	44.3	24.8	20.6	5.4	22	18.4	14.7	4.2	33.15	21.6	17.65	4.8
YER177W	BMH1	61.4	28.6	11.3	4.8	24.1	22.6	11.6	4.8	42.75	25.6	11.45	4.8
YGL124C	MON1	47.7	21	3.5	4.9	16.4	9.2	2.7	4.7	32.05	15.1	3.1	4.8
YHR179W	OYE2	48.4	22.5	2.8	4.2	20.5	17.2	12.4	5.4	34.45	19.85	7.6	4.8
YKL044W	YKL044W	49	2.6	10.6	1.8	49.7	22.9	25	7.8	49.35	12.75	17.8	4.8
YKL206C	ADD66	58.2	27.7	18.9	3.6	26.7	23.4	15	6	42.45	25.55	16.95	4.8
YLL041C	SDH2	50.5	12.7	1.3	5	31.2	13.1	4.2	4.6	40.85	12.9	2.75	4.8
YLR091W	YLR091W	4.6	3	12	1.6	4.2	2.5	2.9	8	4.4	2.75	7.45	4.8
YML102W	CAC2	65.6	28	17.7	7.2	18.1	13	18.1	2.4	41.85	20.5	17.9	4.8
YMR284W	YKU70	51.3	21.4	9.8	5.8	20.6	16.2	11.2	3.8	35.95	18.8	10.5	4.8
YMR294W	JNM1	60.1	24.4	11.7	4.9	23.7	18.2	15.2	4.7	41.9	21.3	13.45	4.8
YOR191W	RIS1	61.3	21	10.5	3.7	21.6	13.1	12.7	5.9	41.45	17.05	11.6	4.8
YDR465C	RMT2	51.3	15.7	7.2	3.7	22.4	18.6	19.4	6	36.85	17.15	13.3	4.85
YFR024C-A	LSB3	67.2	26.9	24.4	4.9	30.1	22.6	9.9	4.8	48.65	24.75	17.15	4.85
YGR134W	CAF130	60.6	25.7	11.5	2.7	20.5	15.5	9.8	7	40.55	20.6	10.65	4.85
YIL027C	KRE27	38.4	31.4	13.7	3.1	18.5	13.9	10.6	6.6	28.45	22.65	12.15	4.85
YLL047W	YLL047W	69.2	10.2	13	4.6	28.6	21.7	16.2	5.1	48.9	15.95	14.6	4.85
YLR436C	ECM30	74.3	32.5	23.1	6.8	36.4	33.5	17.6	2.9	55.35	33	20.35	4.85
YML111W	BUL2	49.9	24.9	6.7	6	27.6	20.2	12.1	3.7	38.75	22.55	9.4	4.85
YMR193C-A	YMR193C-A	42	29	19.7	7.5	21.1	19.3	18.6	2.2	31.55	24.15	19.15	4.85
YMR266W	RSN1	52.6	1.7	11.6	1	55.8	16	15.4	8.7	54.2	8.85	13.5	4.85
YMR316W	DIA1	50.6	16.5	8.5	4.6	20.7	12.9	8.3	5.1	35.65	14.7	8.4	4.85
YNL264C	PDR17	45.8	13.4	6.7	4.9	21.8	9.8	4.7	4.8	33.8	11.6	5.7	4.85
YNL293W	MSB3	63.4	35.3	23	4.5	27.1	26.7	20.2	5.2	45.25	31	21.6	4.85
YPL032C	SVL3	55.5	27.1	13	4.6	19.3	13	11.2	5.1	37.4	20.05	12.1	4.85
YPL091W	GLR1	61.3	15.3	18.1	6.5	28.9	18.3	20.6	3.2	45.1	16.8	19.35	4.85
YPL123C	RNY1	56.7	15.4	20.8	4.1	30.8	21.4	11.3	5.6	43.75	18.4	16.05	4.85
YBL049W	MOH1	48.7	23.6	12.7	5.3	20.8	18	13.3	4.5	34.75	20.8	13	4.9
YBL103C	RTG3	60.6	30.6	34.8	6.3	31.5	28.8	21.2	3.5	46.05	29.7	28	4.9
YBR125C	PTC4	41.7	9.4	22	3.4	14.6	12	15.1	6.4	28.15	10.7	18.55	4.9
YDL133W	YDL133W	80.5	45.6	17.8	6	17.4	14.8	8.8	3.8	48.95	30.2	13.3	4.9
YDL137W	ARF2	53.9	41.3	28.9	3.6	22.8	20.5	17.1	6.2	38.35	30.9	23	4.9
YFL055W	AGP3	63.7	31	23.7	5.2	25.9	19.9	11.2	4.6	44.8	25.45	17.45	4.9
YFR043C	IRC6	61.3	23.7	17.6	4.1	19	17.7	13.4	5.7	40.15	20.7	15.5	4.9
YGR141W	VPS62	54.3	26.7	16.8	3.1	23	20	20.3	6.7	38.65	23.35	18.55	4.9
YHR078W	YHR078W	43.1	23.9	6.1	3.7	24.9	30.1	23.1	6.1	34	27	14.6	4.9
YIL008W	URM1	50.3	17.5	22.3	2.9	15.4	12.5	11.3	6.9	32.85	15	16.8	4.9
YIL121W	QDR2	55.8	17.3	8.2	6.6	17.5	21.5	3.3	3.2	36.65	19.4	5.75	4.9
YJL154C	VPS35	25.6	16.9	12.8	4.5	26.7	28.8	19	5.3	26.15	22.85	15.9	4.9
YLR170C	APS1	48.2	21.5	11.5	3.7	22.8	21.4	20.9	6.1	35.5	21.45	16.2	4.9
YLR417W	VPS36	15.7	8.9	6.8	4.1	7.1	6.1	14.6	5.7	11.4	7.5	10.7	4.9
YOR275C	RIM20	48.5	25.2	10.4	4.6	19	17.2	23.1	5.2	33.75	21.2	16.75	4.9
YPL125W	KAP120	54.3	16.4	7.6	7.7	15.9	11.9	16.1	2.1	35.1	14.15	11.85	4.9
YPL165C	SET6	54.8	29.7	12.5	4.3	25.3	20.3	10.8	5.5	40.05	25	11.65	4.9
YPR074C	TKL1	54.8	37.3	18	5.8	20.5	24.6	27.3	4	37.65	30.95	22.65	4.9
YBL015W	ACH1	49.9	20	13.3	3.2	20	19.6	24	6.7	34.95	19.8	18.65	4.95
YDR248C	YDR248C	58.5	31.1	20.4	6.1	23.6	21.6	17.7	3.8	41.05	26.35	19.05	4.95
YDR269C	YDR269C	3.9	10.7	2	6	10.2	7	2.6	3.9	7.05	8.85	2.3	4.95
YFR040W	SAP155	54.5	15.7	17.4	4.1	29.8	21.9	20.5	5.8	42.15	18.8	18.95	4.95
YGL218W	YGL218W	34.7	23.6	2.4	4	12.7	13.6	3.4	5.9	23.7	18.6	2.9	4.95
YGR281W	YOR1	60.7	27.7	9.2	5.1	23.2	16.7	9.2	4.8	41.95	22.2	9.2	4.95
YHR146W	CRP1	54.5	41.8	18.1	5.3	21.7	16.7	16.5	4.6	38.1	29.25	17.3	4.95
YHR180W	YHR180W	60.1	32.2	22.9	5.5	23.7	17.7	13.2	4.4	41.9	24.95	18.05	4.95
YKL056C	TMA19	47.4	32.9	21.4	5.8	19.8	14.7	15.5	4.1	33.6	23.8	18.45	4.95
YMR065W	KAR5	44.2	13.5	15	5.5	27	15.5	10.8	4.4	35.6	14.5	12.9	4.95
YNL077W	APJ1	44.8	25.5	9	3.3	22.9	18	13.7	6.6	33.85	21.75	11.35	4.95
YPL214C	THI6	60.4	21.3	20.8	3.7	19.8	14.8	12.7	6.2	40.1	18.05	16.75	4.95
YPR003C	YPR003C	51.9	31.9	17.4	5.2	22.2	19.1	17.3	4.7	37.05	25.5	17.35	4.95
YBL060W	YBL060W	55.5	16.4	17.2	4.9	23.9	17.9	14.1	5.1	39.7	17.15	15.65	5
YDR233C	RTN1	61.7	31.3	20	6	24.6	20.2	11.9	4	43.15	25.75	15.95	5
YDR294C	DPL1	59.1	30.1	20.3	6.8	25.1	20.6	10.7	3.2	42.1	25.35	15.5	5
YEL063C	CAN1	51.7	22.6	11.9	6.7	22.2	16.8	11.6	3.3	36.95	19.7	11.75	5
YIL015W	BAR1	51.6	13.8	11.4	4.4	22.3	19.7	17.6	5.6	36.95	16.75	14.5	5
YIL094C	LYS12	36.7	11	10.6	4.9	11.1	14.7	14.8	5.1	23.9	12.85	12.7	5
YIL101C	XBP1	48.4	9.7	16	4.4	14.4	9.5	11.5	5.6	31.4	9.6	13.75	5
YKL098W	YKL098W	55	17.7	20.2	5.7	26.2	20.3	15.2	4.3	40.6	19	17.7	5
YKL191W	DPH2	86.4	24.4	0.8	8.1	30.8	23.7	11.1	1.9	58.6	24.05	5.95	5
YKR001C	VPS1	37.5	16.1	8.5	6.2	7.4	6.8	8.7	3.8	22.45	11.45	8.6	5
YLR271W	YLR271W	60.5	31.7	27.4	5.5	26.5	19.5	13.7	4.5	43.5	25.6	20.55	5
YMR119W	ASI1	48.9	2	16.7	2.4	92.3	18.9	15.4	7.6	70.6	10.45	16.05	5
YNL029C	KTR5	46.9	27.7	22.5	5.6	23.6	18.2	19.4	4.4	35.25	22.95	20.95	5
YNL177C	MRPL22	9.2	6.7	15.8	2.6	6.3	27	20.7	7.4	7.75	16.85	18.25	5
YOR127W	RGA1	52.5	33.6	20.2	4.4	19.5	26.3	28.4	5.6	36	29.95	24.3	5
YPL155C	KIP2	70.6	6.8	16	3.1	22.5	14.6	13.2	6.9	46.55	10.7	14.6	5
YPL198W	RPL7B	57	13.8	11.2	4.9	16.5	17.3	11.6	5.1	36.75	15.55	11.4	5
YPL240C	HSP82	61.3	13.7	17.9	4.2	22.3	19.1	15.1	5.8	41.8	16.4	16.5	5
YDL101C	DUN1	15.7	21	3.5	8.7	29	29.4	9.7	1.4	22.35	25.2	6.6	5.05
YDL133C-A	RPL41B	52.7	26.5	27.2	7.2	22.3	19	21	2.9	37.5	22.75	24.1	5.05
YER035W	EDC2	42.1	26.2	10.3	4.7	26.6	19.3	16.3	5.4	34.35	22.75	13.3	5.05
YGL034C	YGL034C	58.4	22.2	19.2	7.2	21.4	12.9	10.7	2.9	39.9	17.55	14.95	5.05
YGL057C	YGL057C	71.4	32.7	9.2	6.3	21.6	19.5	19.5	3.8	46.5	26.1	14.35	5.05
YHL020C	OPI1	48.3	59.1	28.2	6	46.5	55.2	24	4.1	47.4	57.15	26.1	5.05
YLR217W	YLR217W	47	16.8	10.1	4.6	17	16	19.4	5.5	32	16.4	14.75	5.05
YLR426W	YLR426W	73.4	28.9	17.7	6	26.2	17.8	7.5	4.1	49.8	23.35	12.6	5.05
YNL326C	PFA3	61.6	17.9	14	6.5	31.9	16.6	9.8	3.6	46.75	17.25	11.9	5.05
YOL041C	NOP12	63.1	64.5	93.4	7.8	19.5	15.6	7.7	2.3	41.3	40.05	50.55	5.05
YOL150C	YOL150C	51.4	12.5	12.4	5.2	25	16.3	14.4	4.9	38.2	14.4	13.4	5.05
YOR267C	HRK1	61.3	35	21.6	4.5	28.8	27.2	11.4	5.6	45.05	31.1	16.5	5.05
YPL041C	YPL041C	47	20.1	10.6	5.9	26.4	15.6	11.6	4.2	36.7	17.85	11.1	5.05
YBL059W	YBL059W	36.4	16.1	5	6.4	21.2	14.4	15.9	3.8	28.8	15.25	10.45	5.1
YCR053W	THR4	58.6	25.8	11.3	5.7	21.7	22.8	9.8	4.5	40.15	24.3	10.55	5.1
YDR006C	SOK1	76.5	34.3	25.7	5.3	36.7	35.3	21	4.9	56.6	34.8	23.35	5.1
YDR150W	NUM1	56.4	23.3	2.7	1.3	17.5	13.9	5.6	8.9	36.95	18.6	4.15	5.1
YDR265W	PEX10	52.2	22	9	6	15.2	13.8	17.9	4.2	33.7	17.9	13.45	5.1
YEL013W	VAC8	64.7	53.6	6.8	6.8	44	31.8	36.4	3.4	54.35	42.7	21.6	5.1
YER052C	HOM3	52.6	26.9	19.4	6.2	15.9	15.4	13	4	34.25	21.15	16.2	5.1
YER154W	OXA1	9.5	8.6	5.1	6.5	8.3	5.7	19	3.7	8.9	7.15	12.05	5.1
YGL064C	MRH4	5.9	3.7	2.9	2.7	5.5	5.2	6.8	7.5	5.7	4.45	4.85	5.1
YGL141W	HUL5	43.4	15.5	9.4	3.5	17.7	23.9	20.9	6.7	30.55	19.7	15.15	5.1
YIR028W	DAL4	51.7	13	20.6	3.8	24.5	19.9	14.6	6.4	38.1	16.45	17.6	5.1
YJL148W	RPA34	39.3	16.3	4.1	4.1	19.3	18.9	16.6	6.1	29.3	17.6	10.35	5.1
YLR250W	SSP120	53	25.5	11.1	6.5	23.4	20.2	16.9	3.7	38.2	22.85	14	5.1
YNL016W	PUB1	46.1	40.6	2.9	4.5	25.4	26.4	15.9	5.7	35.75	33.5	9.4	5.1
YOL020W	TAT2	57.6	18.9	19.1	6.1	20.6	17.9	14.7	4.1	39.1	18.4	16.9	5.1
YBR158W	AMN1	60.8	31	12.6	5.8	25	20.6	14	4.5	42.9	25.8	13.3	5.15
YDR275W	BSC2	50.2	30.8	17.7	7.3	21	17.9	6.4	3	35.6	24.35	12.05	5.15
YDR286C	YDR286C	68.1	31.2	20.7	6.8	24.6	20.3	16.1	3.5	46.35	25.75	18.4	5.15
YDR386W	MUS81	55.3	29.8	24.5	5.5	23.4	22.5	20.2	4.8	39.35	26.15	22.35	5.15
YDR424C	DYN2	60.6	31.4	14.5	6.6	22.8	19.1	11.6	3.7	41.7	25.25	13.05	5.15
YER032W	FIR1	48.8	18.7	11.7	6.8	24.6	15.9	9.3	3.5	36.7	17.3	10.5	5.15
YER169W	RPH1	9.8	7.3	5.1	4.6	11.4	16.9	11.8	5.7	10.6	12.1	8.45	5.15
YGL180W	ATG1	62.8	22.6	14.9	5	27.2	22.2	7.3	5.3	45	22.4	11.1	5.15
YGR111W	YGR111W	82	31.2	8.4	8.3	16	20.6	13.5	2	49	25.9	10.95	5.15
YGR268C	HUA1	55.1	28.7	21.8	5.6	25.8	21.8	13.9	4.7	40.45	25.25	17.85	5.15
YKL135C	APL2	55.9	7.3	9.6	2.2	24.3	21.3	24.5	8.1	40.1	14.3	17.05	5.15
YLL040C	VPS13	50.2	25.6	8.1	2.7	20.4	26	33.8	7.6	35.3	25.8	20.95	5.15
YLR218C	YLR218C	47.9	18.4	4.9	6.2	10.9	8.9	4.8	4.1	29.4	13.65	4.85	5.15
YMR289W	ABZ2	64.6	19.9	17.4	6.7	24.1	17.5	14.1	3.6	44.35	18.7	15.75	5.15
YNL030W	HHF2	65.2	31.2	23.8	7.1	24.1	20.2	21.2	3.2	44.65	25.7	22.5	5.15
YNL145W	MFA2	58.7	22.7	10.4	2.9	24.1	28.4	37.1	7.4	41.4	25.55	23.75	5.15
YNL324W	YNL324W	44	24.6	23.4	2.3	14.4	14	16.5	8	29.2	19.3	19.95	5.15
YOL101C	IZH4	51.4	16.7	23	8	24.2	19.2	23.6	2.3	37.8	17.95	23.3	5.15
YPL053C	KTR6	60.3	24.4	17.7	5.8	23.2	15.4	11.8	4.5	41.75	19.9	14.75	5.15
YBL061C	SKT5	33.5	21.5	17.7	7.5	18.4	15.3	16.2	2.9	25.95	18.4	16.95	5.2
YBR183W	YPC1	61.6	28.9	18.6	5.6	23.6	19.1	13.9	4.8	42.6	24	16.25	5.2
YBR233W	PBP2	57.6	35.3	29	5.9	22.6	23.1	14.5	4.5	40.1	29.2	21.75	5.2
YCL002C	YCL002C	53.1	26.8	19.8	4	18.6	12.2	12.5	6.4	35.85	19.5	16.15	5.2
YDL210W	UGA4	53.2	12.4	15.1	4.9	23	16.4	12.2	5.5	38.1	14.4	13.65	5.2
YGL041C	YGL041C	56.1	14.2	26.9	2.6	13.9	14.8	11.9	7.8	35	14.5	19.4	5.2
YGL152C	YGL152C	61.3	20.8	8.7	8.9	17.8	11.2	13.2	1.5	39.55	16	10.95	5.2
YGL229C	SAP4	62.1	41.2	13.6	5.1	17	15.5	14.2	5.3	39.55	28.35	13.9	5.2
YIL028W	YIL028W	12.8	4.7	9.4	6	6	22.7	12.3	4.4	9.4	13.7	10.85	5.2
YJL211C	YJL211C	35.1	17.7	9.5	6.7	19.7	16.1	10.2	3.7	27.4	16.9	9.85	5.2
YKL116C	PRR1	63.6	22.8	18.4	5.7	25.7	20.5	18.3	4.7	44.65	21.65	18.35	5.2
YLL023C	YLL023C	56.8	9.9	27.4	4.2	19.1	20.2	22.4	6.2	37.95	15.05	24.9	5.2
YLR077W	FMP25	57.1	24.5	5.6	5.4	22.4	19.9	21.2	5	39.75	22.2	13.4	5.2
YLR406C	RPL31B	48.4	27.9	11.9	6.1	24.8	22.3	15.3	4.3	36.6	25.1	13.6	5.2
YMR231W	PEP5	5.6	5.9	3.4	2.4	14.4	261.9	15.7	8	10	133.9	9.55	5.2
YNL143C	YNL143C	62.5	25.8	13.2	3.7	24.3	21.2	20.1	6.7	43.4	23.5	16.65	5.2
YNL166C	BNI5	71.8	28.3	14	5.8	26.5	17.5	7.6	4.6	49.15	22.9	10.8	5.2
YNR031C	SSK2	47.9	21.4	10.3	5.8	21.6	18.5	14.5	4.6	34.75	19.95	12.4	5.2
YOL025W	LAG2	56.1	32.5	18.4	5.3	25.4	22	15.3	5.1	40.75	27.25	16.85	5.2
YPL133C	RDS2	62.4	34.6	25.7	5.2	24.2	22.8	16.4	5.2	43.3	28.7	21.05	5.2
YPR066W	UBA3	43.8	18.8	4.1	7.7	20.8	17.3	8.6	2.7	32.3	18.05	6.35	5.2
YCL001W	RER1	32.7	14.9	16.5	6.2	19.7	14.1	19.4	4.3	26.2	14.5	17.95	5.25
YDL095W	PMT1	33.5	19	11	5.5	19.9	19.9	11.9	5	26.7	19.45	11.45	5.25
YDR151C	CTH1	58.7	23.2	11.4	8.6	15.9	14.1	7.7	1.9	37.3	18.65	9.55	5.25
YDR217C	RAD9	45.9	6.9	20.7	2.6	26	18.2	13.4	7.9	35.95	12.55	17.05	5.25
YDR513W	GRX2	53.3	30.4	17.1	5	25.6	20.4	10.4	5.5	39.45	25.4	13.75	5.25
YGL036W	YGL036W	46.2	37.9	20.6	5.7	22.3	17.5	17.2	4.8	34.25	27.7	18.9	5.25
YGR133W	PEX4	42.2	11.2	13.4	5.6	26.1	16.8	5.2	4.9	34.15	14	9.3	5.25
YHR132W-A	IGO2	42.2	18.3	10.1	7.7	14.8	17	16	2.8	28.5	17.65	13.05	5.25
YKL011C	CCE1	33.7	13.3	22.4	7.6	22.5	13.6	9.9	2.9	28.1	13.45	16.15	5.25
YKL062W	MSN4	62.1	32.5	14.2	2.8	26.7	23.7	17.1	7.7	44.4	28.1	15.65	5.25
YKR059W	TIF1	74.6	13.1	14	3.6	18.2	15.5	16	6.9	46.4	14.3	15	5.25
YLR080W	EMP46	42.8	26.3	13.7	3.1	23.5	24.9	16.9	7.4	33.15	25.6	15.3	5.25
YLR124W	YLR124W	55.5	28.3	1	2.3	13.2	21.2	27.2	8.2	34.35	24.75	14.1	5.25
YML017W	PSP2	67.9	35.3	12.6	5.4	31.7	28.5	15.9	5.1	49.8	31.9	14.25	5.25
YMR171C	YMR171C	48.8	30.1	11.8	5.1	25.6	21.9	16.3	5.4	37.2	26	14.05	5.25
YOL044W	PEX15	43.7	20.2	18.9	4.6	24.3	15.6	12.1	5.9	34	17.9	15.5	5.25
YPL100W	ATG21	57.9	27.3	10.8	5.6	24.8	20.9	13.1	4.9	41.35	24.1	11.95	5.25
YCL008C	STP22	77.2	11	6.1	7.7	5.7	7.3	5.2	2.9	41.45	9.15	5.65	5.3
YDR335W	MSN5	81.1	23.6	11.2	9.6	20.4	19.6	2.2	1	50.75	21.6	6.7	5.3
YER010C	YER010C	54.7	31.9	23	4.8	25.2	17.7	11.7	5.8	39.95	24.8	17.35	5.3
YER016W	BIM1	16.6	14.1	9.7	9.6	30.1	8.4	6.1	1	23.35	11.25	7.9	5.3
YER066C-A	YER066C-A	54	14.8	21.5	4.5	23.1	21	18	6.1	38.55	17.9	19.75	5.3
YER119C-A	YER119C-A	104.7	30.3	9	6.4	17.3	19	23	4.2	61	24.65	16	5.3
YGR223C	HSV2	63.2	33.7	0.9	3.4	25.3	15.1	17.4	7.2	44.25	24.4	9.15	5.3
YGR227W	DIE2	45.1	18.2	5.3	4.6	23.5	22.9	29.2	6	34.3	20.55	17.25	5.3
YGR238C	KEL2	61.4	31.4	12.5	4.1	23.3	21.9	16.7	6.5	42.35	26.65	14.6	5.3
YJL024C	APS3	61.4	27.3	9.3	6.1	27.8	28.8	27.1	4.5	44.6	28.05	18.2	5.3
YJR127C	RSF2	49.4	21.6	14.9	3	18.5	12.7	16.1	7.6	33.95	17.15	15.5	5.3
YMR175W	SIP18	49.4	13	17	5.3	21.2	16.5	15.1	5.3	35.3	14.75	16.05	5.3
YNL144C	YNL144C	46.7	9.2	22.6	5.9	33.2	23.3	16.6	4.7	39.95	16.25	19.6	5.3
YOL126C	MDH2	54.2	30.7	19.2	4.3	24.2	23.4	17.8	6.3	39.2	27.05	18.5	5.3
YPL023C	MET12	59.6	31.7	14.2	3.5	25.3	22.6	17.3	7.1	42.45	27.15	15.75	5.3
YPL201C	YIG1	63.9	18.2	17.6	2.4	16.1	17.5	11.7	8.2	40	17.85	14.65	5.3
YAL020C	ATS1	104.3	19.6	2.1	6.1	30.6	16.2	11.4	4.6	67.45	17.9	6.75	5.35
YCR032W	BPH1	58.6	31.4	10.1	5.4	25.9	20.8	10	5.3	42.25	26.1	10.05	5.35
YDL200C	MGT1	61.9	10.7	13.7	5	25.9	17	12.7	5.7	43.9	13.85	13.2	5.35
YDR116C	MRPL1	47.4	15.3	18.4	7.6	12.8	15.3	22.4	3.1	30.1	15.3	20.4	5.35
YDR122W	KIN1	37.2	16.8	13.8	2.4	18.7	28	38.9	8.3	27.95	22.4	26.35	5.35
YGR208W	SER2	60	32.3	20.2	6.6	25.3	22.7	11.3	4.1	42.65	27.5	15.75	5.35
YHL023C	RMD11	39.1	10.1	4.2	2.6	18.7	8.2	7	8.1	28.9	9.15	5.6	5.35
YHL037C	YHL037C	51.3	32.1	15.7	6	16.4	15.3	12.6	4.7	33.85	23.7	14.15	5.35
YIL024C	YIL024C	47.7	7.1	8.3	2.2	37.7	19	20.9	8.5	42.7	13.05	14.6	5.35
YIL156W	UBP7	65.4	38.1	28	6.5	39.6	33.3	13.6	4.2	52.5	35.7	20.8	5.35
YJL198W	PHO90	62	31.6	29.4	4.9	25.6	27.4	21.1	5.8	43.8	29.5	25.25	5.35
YKL069W	YKL069W	53.4	6.4	16.3	2.3	36.9	17.2	13.9	8.4	45.15	11.8	15.1	5.35
YKR016W	FMP13	53.8	28.8	14.6	3.5	27.2	25.2	22	7.2	40.5	27	18.3	5.35
YLR053C	YLR053C	54.3	7.8	24.8	3.6	44.3	24.4	20.4	7.1	49.3	16.1	22.6	5.35
YLR061W	RPL22A	44.8	24.5	13.9	3.1	15	11.7	7.6	7.6	29.9	18.1	10.75	5.35
YLR133W	CKI1	57.3	22	18.3	5.9	23.3	16.5	11.2	4.8	40.3	19.25	14.75	5.35
YMR111C	YMR111C	59.2	5.8	13.8	2.4	27	19.9	18.6	8.3	43.1	12.85	16.2	5.35
YNL176C	YNL176C	36	15.4	12.4	3.6	19.5	21.4	24.4	7.1	27.75	18.4	18.4	5.35
YPL156C	PRM4	41.9	11.1	4.5	2.2	18.2	12.2	18.1	8.5	30.05	11.65	11.3	5.35
YPR127W	YPR127W	48.7	34.3	21.9	5.3	17.1	16.1	16.6	5.4	32.9	25.2	19.25	5.35
YCL046W	YCL046W	66.3	39.9	15.1	7.5	28.7	22.9	14.9	3.3	47.5	31.4	15	5.4
YDR186C	YDR186C	52.1	23.9	9.8	3.7	25.6	22	20.8	7.1	38.85	22.95	15.3	5.4
YDR461W	MFA1	51.7	15.1	0.9	3.5	23.2	15.6	22	7.3	37.45	15.35	11.45	5.4
YEL016C	NPP2	51.5	28	17.3	6.6	23	15.9	11.6	4.2	37.25	21.95	14.45	5.4
YEL072W	RMD6	50.6	9.7	7	5	14.6	5.3	8.9	5.8	32.6	7.5	7.95	5.4
YFR018C	YFR018C	49.7	14.4	14.7	4.2	16.2	13.5	11.6	6.6	32.95	13.95	13.15	5.4
YGL060W	YBP2	73.1	18.3	17.3	6.7	29.1	17.3	9.2	4.1	51.1	17.8	13.25	5.4
YGR021W	YGR021W	55	32.2	8.6	5	21.6	19.6	13.9	5.8	38.3	25.9	11.25	5.4
YGR052W	FMP48	52.6	23.4	20.6	7.8	18.3	12.5	12.6	3	35.45	17.95	16.6	5.4
YHR030C	SLT2	76.8	35.3	21.9	6.1	19	18.4	11.4	4.7	47.9	26.85	16.65	5.4
YIL050W	PCL7	16.2	5.3	7	6.6	5	25.3	23.7	4.2	10.6	15.3	15.35	5.4
YJL044C	GYP6	50.1	28.7	18.2	6.7	22.9	18.3	13	4.1	36.5	23.5	15.6	5.4
YLR252W	YLR252W	55.9	23.9	2.5	4.6	23.6	16.6	10.8	6.2	39.75	20.25	6.65	5.4
YMR166C	YMR166C	55.6	21.9	3.4	4.1	19.4	18.5	10.7	6.7	37.5	20.2	7.05	5.4
YNL205C	YNL205C	56.1	24.4	23.1	7.1	20.9	16.2	17.8	3.7	38.5	20.3	20.45	5.4
YNL230C	ELA1	68.3	34.4	24.1	8	22.6	15.1	10.1	2.8	45.45	24.75	17.1	5.4
YNR033W	ABZ1	75	40.5	27	6.3	24.3	17	13.4	4.5	49.65	28.75	20.2	5.4
YOL030W	GAS5	45.5	26.4	8.2	6	23.1	16.3	7.9	4.8	34.3	21.35	8.05	5.4
YOL048C	YOL048C	53.1	10.2	18.9	6.9	30.6	19.1	19	3.9	41.85	14.65	18.95	5.4
YOR139C	YOR139C	88.7	4.4	19.1	2.4	70.5	28.4	19.4	8.4	79.6	16.4	19.25	5.4
YPL049C	DIG1	75.3	37.3	22.3	6.5	27.9	26.5	12.6	4.3	51.6	31.9	17.45	5.4
YPL159C	PET20	60.8	29	13.5	2.9	19.3	16	13.1	7.9	40.05	22.5	13.3	5.4
YPL173W	MRPL40	5.4	3.8	5.9	1.9	9	8.8	12.5	8.9	7.2	6.3	9.2	5.4
YBL007C	SLA1	45.2	38.6	36.1	6.7	13.8	7.7	9	4.2	29.5	23.15	22.55	5.45
YBL045C	COR1	7.2	4.7	3.6	9.9	4.7	3.1	1.9	1	5.95	3.9	2.75	5.45
YBL087C	RPL23A	52.5	15	9.2	6.5	18.8	12.3	25.1	4.4	35.65	13.65	17.15	5.45
YDL124W	YDL124W	66.7	29.8	27.6	6.2	23.2	16.2	12	4.7	44.95	23	19.8	5.45
YGR181W	TIM13	54.8	32.6	18.2	6.2	23.2	16.5	18	4.7	39	24.55	18.1	5.45
YHR061C	GIC1	51.2	12.9	21	6.3	29.7	21.2	13.2	4.6	40.45	17.05	17.1	5.45
YJL182C	YJL182C	42.4	20.9	17.7	8	21.7	21.9	18.2	2.9	32.05	21.4	17.95	5.45
YJL207C	LAA1	60.3	31.7	13.8	6.1	25.8	21.5	19.3	4.8	43.05	26.6	16.55	5.45
YJR047C	ANB1	76.8	48.6	44.5	6.7	21.3	17	17.5	4.2	49.05	32.8	31	5.45
YJR095W	SFC1	55.1	31.9	22.9	3.2	23	24.3	23.9	7.7	39.05	28.1	23.4	5.45
YKL138C	MRPL31	51.5	14.2	21.4	6.2	9.1	8.8	9	4.7	30.3	11.5	15.2	5.45
YLR368W	MDM30	236.5	89.4	27.9	10	19.3	3.2	3.5	0.9	127.9	46.3	15.7	5.45
YLR425W	TUS1	38.4	24.9	35.7	8.5	7.7	24.6	8.9	2.4	23.05	24.75	22.3	5.45
YMR303C	ADH2	52.8	25.2	16.8	6.2	23.5	17.4	14.3	4.7	38.15	21.3	15.55	5.45
YNL125C	ESBP6	59.7	26.4	10	5.7	22.8	18.2	16.4	5.2	41.25	22.3	13.2	5.45
YNL154C	YCK2	38.9	23.5	13.5	7.6	20.4	14.3	7.3	3.3	29.65	18.9	10.4	5.45
YPL025C	YPL025C	46.2	23.2	10.5	4.9	31.2	23.2	16.6	6	38.7	23.2	13.55	5.45
YPL179W	PPQ1	58	33.7	12.7	4.9	27.1	32.2	22.6	6	42.55	32.95	17.65	5.45
YPL225W	YPL225W	40.5	17.7	11.7	6.9	18.8	14.1	14.6	4	29.65	15.9	13.15	5.45
YDL088C	ASM4	59.2	12.7	12.9	5.8	39.5	20.7	9.9	5.2	49.35	16.7	11.4	5.5
YDL223C	HBT1	61	10.8	20.2	4.6	29.5	22.2	11.6	6.4	45.25	16.5	15.9	5.5
YFL007W	BLM10	84	37.5	23.9	7	22.5	17.8	5.7	4	53.25	27.65	14.8	5.5
YGL006W	PMC1	56	25.3	19.8	4.7	25.5	19.1	17.9	6.3	40.75	22.2	18.85	5.5
YGL031C	RPL24A	6.4	20.8	18.3	4.5	25	25.8	17.9	6.5	15.7	23.3	18.1	5.5
YGR163W	GTR2	49.1	32.7	8.8	5	32.4	37.5	21.6	6	40.75	35.1	15.2	5.5
YGR276C	RNH70	55.1	24.8	8.7	6	22.2	13.3	9.2	5	38.65	19.05	8.95	5.5
YHR015W	MIP6	55.8	16.2	21.6	8.2	16.6	16.2	11.9	2.8	36.2	16.2	16.75	5.5
YJR129C	YJR129C	43.1	26.6	19.4	6.1	21.2	23.7	19.3	4.9	32.15	25.15	19.35	5.5
YKL142W	MRP8	57.2	9.2	12.4	4.1	28.3	17	12.9	6.9	42.75	13.1	12.65	5.5
YLR012C	YLR012C	53.2	28.9	21.1	7.7	22.4	18.8	9.8	3.3	37.8	23.85	15.45	5.5
YLR171W	YLR171W	46.7	21.2	18.3	6.7	23.4	20.9	20.4	4.3	35.05	21.05	19.35	5.5
YML113W	DAT1	54.3	20.4	15.2	6.9	18.3	11.6	10	4.1	36.3	16	12.6	5.5
YMR023C	MSS1	54.8	15	6.5	6.4	28.3	22.5	9.6	4.6	41.55	18.75	8.05	5.5
YMR272C	SCS7	55.6	8.4	17.2	6.3	37.5	20.4	10.5	4.7	46.55	14.4	13.85	5.5
YOR107W	RGS2	47.4	8.8	13.3	3.4	17.6	16.6	17.5	7.6	32.5	12.7	15.4	5.5
YOR304C-A	YOR304C-A	49.5	8.6	17.8	4.8	22.9	22.5	22.9	6.2	36.2	15.55	20.35	5.5
YPL088W	YPL088W	43	32.6	24.4	4.7	19.5	17.5	18.7	6.3	31.25	25.05	21.55	5.5
YPL132W	COX11	14.9	9.7	7.8	6.3	8.3	6.7	6.7	4.7	11.6	8.2	7.25	5.5
YPL138C	SPP1	33.2	15.8	2.4	8.7	15	14.5	22.8	2.3	24.1	15.15	12.6	5.5
YPL274W	SAM3	60.4	28.1	27.5	8.4	25.7	19	14.8	2.6	43.05	23.55	21.15	5.5
YDL201W	TRM8	60.8	31	14.3	7.7	23.6	22	22.5	3.4	42.2	26.5	18.4	5.55
YEL025C	YEL025C	63.8	34.8	17.3	8.7	26.3	21.2	11.9	2.4	45.05	28	14.6	5.55
YFR055W	IRC7	60.3	35.1	30.5	6.3	24.7	23.3	12.3	4.8	42.5	29.2	21.4	5.55
YGR084C	MRP13	50.3	27.7	22.3	5.8	23	21.1	14.5	5.3	36.65	24.4	18.4	5.55
YGR122C-A	YGR122C-A	55.3	25.1	12.6	6.2	21.7	18.1	16	4.9	38.5	21.6	14.3	5.55
YHR008C	SOD2	29	15.2	20.8	5.7	9.3	12	10.6	5.4	19.15	13.6	15.7	5.55
YHR076W	PTC7	29.7	25.2	11.7	7.6	22	14.6	10.7	3.5	25.85	19.9	11.2	5.55
YHR134W	WSS1	30.2	14.6	1.3	4.5	15.8	18	6.2	6.6	23	16.3	3.75	5.55
YHR202W	YHR202W	57.3	6.9	22.5	3.8	52.4	22.5	16.3	7.3	54.85	14.7	19.4	5.55
YIL036W	CST6	67.5	30.8	25.5	1.3	28.4	34.1	16.6	9.8	47.95	32.45	21.05	5.55
YIL117C	PRM5	61.7	34.2	19.9	5.8	23.6	21.3	12.5	5.3	42.65	27.75	16.2	5.55
YIR004W	DJP1	56.9	26.2	22.3	6.1	21.8	18.9	17.1	5	39.35	22.55	19.7	5.55
YJL210W	PEX2	53.1	20.9	11.5	7.8	19.1	19.6	11.7	3.3	36.1	20.25	11.6	5.55
YJR152W	DAL5	53.5	21.5	7.3	4.3	18.8	22.1	19.5	6.8	36.15	21.8	13.4	5.55
YKL040C	NFU1	40.7	19.2	12.8	4.2	24.3	26.5	27.3	6.9	32.5	22.85	20.05	5.55
YNL042W	BOP3	49	23.5	7.6	7.2	20.3	19.8	24.3	3.9	34.65	21.65	15.95	5.55
YNL100W	YNL100W	76	5.3	16.4	2.6	32.1	18.3	15.3	8.5	54.05	11.8	15.85	5.55
YNR010W	CSE2	21.9	5.6	5.8	6.1	39.2	24.7	17.6	5	30.55	15.15	11.7	5.55
YNR027W	BUD17	63.7	26.1	23	6	28	23	13.1	5.1	45.85	24.55	18.05	5.55
YNR071C	YNR071C	52.8	12.4	20.1	4.8	34.8	20.5	13	6.3	43.8	16.45	16.55	5.55
YOL110W	SHR5	18.1	8.4	24	2.3	4	40	44.6	8.8	11.05	24.2	34.3	5.55
YOR025W	HST3	63.4	34.3	24.8	6.9	26.1	19.7	12.5	4.2	44.75	27	18.65	5.55
YOR066W	YOR066W	54	7.6	25.6	3.3	38.4	19.1	16.5	7.8	46.2	13.35	21.05	5.55
YBL001C	ECM15	57.7	32.2	29.5	5.6	26.4	21.6	17.3	5.6	42.05	26.9	23.4	5.6
YBR057C	MUM2	67.5	14.1	13.5	4.4	25.9	17.6	17.4	6.8	46.7	15.85	15.45	5.6
YBR157C	ICS2	45.1	22.5	16.3	6.6	23.2	16.1	15.7	4.6	34.15	19.3	16	5.6
YDL123W	SNA4	73.6	24.2	26.2	9	27.5	16.6	10.1	2.2	50.55	20.4	18.15	5.6
YDR179W-A	YDR179W-A	54	13.5	12.4	5.4	29.4	18.9	12.3	5.8	41.7	16.2	12.35	5.6
YFL012W	YFL012W	62.1	11.8	14	4.2	26.6	18.3	16.7	7	44.35	15.05	15.35	5.6
YGL258W	VEL1	57.7	19.9	16.8	5.2	23.6	20.6	15.6	6	40.65	20.25	16.2	5.6
YGR058W	YGR058W	66.6	26	17.3	5.4	19.9	18.3	11.2	5.8	43.25	22.15	14.25	5.6
YGR192C	TDH3	43.4	22	7.7	6.6	22.8	17.5	17.6	4.6	33.1	19.75	12.65	5.6
YHR133C	NSG1	63.8	31.9	18.1	7.6	21.6	15.4	15.3	3.6	42.7	23.65	16.7	5.6
YLR059C	REX2	45.7	37.1	15.5	7	17.4	18.3	15.2	4.2	31.55	27.7	15.35	5.6
YNL054W	VAC7	51.8	29.5	9.7	6.3	20.4	16.9	19.5	4.9	36.1	23.2	14.6	5.6
YNR039C	ZRG17	57.1	26.5	11.5	6.8	23.9	19.4	11.8	4.4	40.5	22.95	11.65	5.6
YOR152C	YOR152C	71.1	38.4	14.8	6.5	29.2	27.2	16.7	4.7	50.15	32.8	15.75	5.6
YOR300W	YOR300W	59	32.1	17.5	4.6	25.2	22.5	16.1	6.6	42.1	27.3	16.8	5.6
YPL027W	SMA1	60.5	22.4	18.4	6.2	26.4	20.7	12.9	5	43.45	21.55	15.65	5.6
YPL079W	RPL21B	28.2	11.5	27.3	2.2	9.7	19.5	32.5	9	18.95	15.5	29.9	5.6
YPL176C	TRE1	60.8	30.7	23.6	5.8	25.4	20.2	16.9	5.4	43.1	25.45	20.25	5.6
YBR031W	RPL4A	47	23.4	24.2	5.8	18.8	17.5	11.7	5.5	32.9	20.45	17.95	5.65
YBR217W	ATG12	59.7	30.8	9.7	7.8	26.3	22.1	8.4	3.5	43	26.45	9.05	5.65
YDR340W	YDR340W	50.7	35	17.7	3.9	21.1	24.1	18.4	7.4	35.9	29.55	18.05	5.65
YDR525W-A	SNA2	54.5	25.5	16	4.3	24.2	20	20.7	7	39.35	22.75	18.35	5.65
YER145C	FTR1	28.6	5.5	4.6	6.3	8.5	10.4	12.3	5	18.55	7.95	8.45	5.65
YER173W	RAD24	58	33.1	7.9	6.8	24.1	20.2	13.7	4.5	41.05	26.65	10.8	5.65
YGR170W	PSD2	53.1	25.2	13.2	7.2	22	19.4	12.8	4.1	37.55	22.3	13	5.65
YHR095W	YHR095W	59.7	27.7	21.6	6.4	26.2	20.6	8.8	4.9	42.95	24.15	15.2	5.65
YHR203C	RPS4B	37.6	9.5	15.3	3.8	15.4	13.6	20	7.5	26.5	11.55	17.65	5.65
YIL100W	YIL100W	55.3	37	20.4	6.3	21.5	17.6	10.2	5	38.4	27.3	15.3	5.65
YIR003W	YIR003W	63.1	30.7	18.4	5.2	24.7	20.6	16.6	6.1	43.9	25.65	17.5	5.65
YJL053W	PEP8	39.2	29.5	1	1.5	27.5	39.1	43.3	9.8	33.35	34.3	22.15	5.65
YJR088C	YJR088C	47.3	12.9	12.5	5.7	26.7	19.1	9.4	5.6	37	16	10.95	5.65
YLR239C	LIP2	9.1	7.5	5.1	8.6	4.3	4.1	5.2	2.7	6.7	5.8	5.15	5.65
YLR377C	FBP1	36.3	17.5	11.6	5.6	27.1	22.2	15.9	5.7	31.7	19.85	13.75	5.65
YNL214W	PEX17	41.9	29.7	20.9	7.9	26.2	22.4	21.5	3.4	34.05	26.05	21.2	5.65
YNL307C	MCK1	2.4	4.7	12.2	1	10.3	5.3	16	10.3	6.35	5	14.1	5.65
YOR198C	BFR1	81.5	45	17.2	7.1	28.4	19.7	8.5	4.2	54.95	32.35	12.85	5.65
YOR309C	YOR309C	13.5	9.2	6.5	3.8	38.4	34.7	30.9	7.5	25.95	21.95	18.7	5.65
YOR314W	YOR314W	48	8.4	20.3	3.2	37.5	21	24.4	8.1	42.75	14.7	22.35	5.65
YPL246C	RBD2	63.5	28.6	17.9	8.4	24	21.5	15.7	2.9	43.75	25.05	16.8	5.65
YBR134W	YBR134W	54	26.1	14.6	8.5	24.5	21.4	13.8	2.9	39.25	23.75	14.2	5.7
YBR210W	ERV15	48.6	21.8	18	7.2	23.1	18.6	17.4	4.2	35.85	20.2	17.7	5.7
YCR033W	SNT1	49	14.8	10	3.5	16.8	11.6	4.6	7.9	32.9	13.2	7.3	5.7
YCR076C	YCR076C	31.4	16.3	24.2	5.9	8.8	12.6	15.7	5.5	20.1	14.45	19.95	5.7
YDL050C	YDL050C	51.9	14.1	9.7	7.2	25.2	20.1	15.4	4.2	38.55	17.1	12.55	5.7
YDL091C	UBX3	72.5	14.4	13.4	5.6	24.6	21.9	17.3	5.8	48.55	18.15	15.35	5.7
YDR500C	RPL37B	30.6	18.5	8.1	4.8	18	27.9	12.8	6.6	24.3	23.2	10.45	5.7
YGL249W	ZIP2	61.8	27.7	15.2	5.2	28.7	23.9	15.3	6.2	45.25	25.8	15.25	5.7
YGR202C	PCT1	56.6	31.1	16.8	7	24.5	19	13.5	4.4	40.55	25.05	15.15	5.7
YGR271W	SLH1	59.2	33.5	27.9	5.7	27.8	26.5	25.4	5.7	43.5	30	26.65	5.7
YHR131C	YHR131C	66.1	16	17.5	6.6	29.5	19.6	17.2	4.8	47.8	17.8	17.35	5.7
YHR160C	PEX18	58.6	30.5	16.8	6.4	19	15.1	11.2	5	38.8	22.8	14	5.7
YJL170C	ASG7	53.4	31.2	27.3	8.1	24.4	20.8	18.8	3.3	38.9	26	23.05	5.7
YKL096W-A	CWP2	47.1	12.9	19.4	4.9	22.4	15.1	10.9	6.5	34.75	14	15.15	5.7
YKL102C	YKL102C	54.5	10.1	19.2	4.2	25.2	21.5	17.5	7.2	39.85	15.8	18.35	5.7
YKR066C	CCP1	54.7	13	19.2	5.5	26.4	22.5	9.5	5.9	40.55	17.75	14.35	5.7
YLR267W	BOP2	50.9	28.1	16.2	6.1	23.9	21.5	11.7	5.3	37.4	24.8	13.95	5.7
YNL122C	YNL122C	48.2	22.5	21	2.4	27.2	31.5	31.4	9	37.7	27	26.2	5.7
YNL140C	YNL140C	78.8	10	23.6	5.2	25.1	30	14.2	6.2	51.95	20	18.9	5.7
YNL155W	YNL155W	53	27.3	19.3	5	25.1	18.5	19.2	6.4	39.05	22.9	19.25	5.7
YNL179C	YNL179C	39.1	31.7	27.4	3.1	28.3	36.6	55.5	8.3	33.7	34.15	41.45	5.7
YNL292W	PUS4	59.1	27.4	23.8	8.4	22.7	16.3	6.9	3	40.9	21.85	15.35	5.7
YOR032C	HMS1	60.2	8.9	16.5	3.2	46.1	23.8	20.5	8.2	53.15	16.35	18.5	5.7
YPR148C	YPR148C	52.2	42.4	32.2	6.9	22.4	18.5	14.1	4.5	37.3	30.45	23.15	5.7
YBR059C	AKL1	46.2	19.5	9.6	7	20.1	11.6	12.2	4.5	33.15	15.55	10.9	5.75
YBR187W	GDT1	37.8	21	20.8	2.9	17.5	20.5	22.4	8.6	27.65	20.75	21.6	5.75
YDL174C	DLD1	50	25.8	19.2	8.4	21.2	15.7	13.6	3.1	35.6	20.75	16.4	5.75
YDR008C	YDR008C	41.6	24.1	1.2	3.2	20.3	24.9	24.7	8.3	30.95	24.5	12.95	5.75
YDR019C	GCV1	59.1	33.2	24.4	3.9	26.1	24.4	20.6	7.6	42.6	28.8	22.5	5.75
YDR029W	YDR029W	62.7	29.5	16.4	5.5	23.9	21.4	14.8	6	43.3	25.45	15.6	5.75
YDR431W	YDR431W	44.8	24.5	17.7	6.8	18.4	16.4	18.2	4.7	31.6	20.45	17.95	5.75
YER068C-A	YER068C-A	40.7	19.1	5.7	2.8	18.7	22.4	27	8.7	29.7	20.75	16.35	5.75
YGR193C	PDX1	53.3	29	19.1	6.6	20.4	19.3	13.9	4.9	36.85	24.15	16.5	5.75
YGR206W	MVB12	54.8	19.2	19.2	7.9	29.9	18.7	17	3.6	42.35	18.95	18.1	5.75
YGR220C	MRPL9	13.1	6.1	6.3	3.8	5.6	5.2	6.9	7.7	9.35	5.65	6.6	5.75
YHL003C	LAG1	6.3	9.7	3	6.6	8.9	36	29.7	4.9	7.6	22.85	16.35	5.75
YHR143W	DSE2	56.9	32.3	14.3	4.8	23.7	18.4	16.2	6.7	40.3	25.35	15.25	5.75
YJR130C	STR2	51.1	13	22.6	4	27.4	24.7	8.3	7.5	39.25	18.85	15.45	5.75
YKR007W	MEH1	55.5	24.8	10.7	3.1	24.5	40.7	53.9	8.4	40	32.75	32.3	5.75
YKR085C	MRPL20	10.7	7.8	6.2	5.3	7.2	6.8	9.4	6.2	8.95	7.3	7.8	5.75
YKR097W	PCK1	57.4	20.2	5	4.3	25.9	24.2	25	7.2	41.65	22.2	15	5.75
YLR032W	RAD5	24.9	23.1	5.1	4.7	14.1	9.1	7.1	6.8	19.5	16.1	6.1	5.75
YLR297W	YLR297W	56.3	9.1	18.1	4.7	36.2	23.2	18	6.8	46.25	16.15	18.05	5.75
YNR059W	MNT4	36.7	19.8	12.6	7	15.3	27.2	13.2	4.5	26	23.5	12.9	5.75
YOR092W	ECM3	56.1	35.7	14.8	6.1	20	20	14.8	5.4	38.05	27.85	14.8	5.75
YOR162C	YRR1	76	11.4	8.5	4.1	29.5	21.9	15.9	7.4	52.75	16.65	12.2	5.75
YOR242C	SSP2	49.3	20.5	9	4.6	25.6	26.6	31.4	6.9	37.45	23.55	20.2	5.75
YPL272C	YPL272C	53.3	27.3	16.2	5.8	23.6	17.4	14.4	5.7	38.45	22.35	15.3	5.75
YPR079W	MRL1	63.3	29.3	17.7	6	23.2	21.1	17.3	5.5	43.25	25.2	17.5	5.75
YBL003C	HTA2	56.7	22.7	21.3	7.4	20.4	16.5	13.4	4.2	38.55	19.6	17.35	5.8
YBR276C	PPS1	49.9	13.7	9.5	7.9	18.9	12.4	9.9	3.7	34.4	13.05	9.7	5.8
YDL001W	RMD1	71.6	32.3	22.3	5.6	31.5	27.6	11.6	6	51.55	29.95	16.95	5.8
YDR161W	YDR161W	45.6	25	15.5	7.6	18.2	20.6	18.1	4	31.9	22.8	16.8	5.8
YDR497C	ITR1	51.2	20	19.7	8.1	16.5	16.2	21.3	3.5	33.85	18.1	20.5	5.8
YER074W	RPS24A	13.4	10.7	5.9	9.1	19.4	54.9	10.6	2.5	16.4	32.8	8.25	5.8
YER175C	TMT1	56	30.8	24.1	6.7	17.4	20.9	12.6	4.9	36.7	25.85	18.35	5.8
YJL082W	IML2	56.6	22.5	18.2	5.6	20.8	15.9	23.7	6	38.7	19.2	20.95	5.8
YJR084W	CSN12	49.5	21.9	11.9	6.9	26.5	21.6	13	4.7	38	21.75	12.45	5.8
YJR097W	JJJ3	42.2	26.2	11.8	7.1	21.5	20.1	11.5	4.5	31.85	23.15	11.65	5.8
YLR028C	ADE16	52.6	18.4	7.9	5.4	23.8	16.3	10	6.2	38.2	17.35	8.95	5.8
YLR241W	YLR241W	49.9	16.3	22.7	4.3	25.8	22.2	22.1	7.3	37.85	19.25	22.4	5.8
YLR401C	DUS3	62.9	28.9	18.9	9	28	22.7	16.2	2.6	45.45	25.8	17.55	5.8
YML071C	COG8	54.8	28.3	8	4	31.1	32.3	27.1	7.6	42.95	30.3	17.55	5.8
YML104C	MDM1	54.7	27.9	19.2	8	22.7	19.7	9.5	3.6	38.7	23.8	14.35	5.8
YMR127C	SAS2	54.5	8.9	13.4	4.2	33.2	20.8	24.6	7.4	43.85	14.85	19	5.8
YNL070W	TOM7	52	31.9	4.6	3.1	24.3	24.3	14.9	8.5	38.15	28.1	9.75	5.8
YNR029C	YNR029C	54.1	19.6	16.8	3.8	26.7	20.1	21.9	7.8	40.4	19.85	19.35	5.8
YOL082W	ATG19	52.6	27.8	20.3	6.3	23.5	19.6	17.9	5.3	38.05	23.7	19.1	5.8
YPL068C	YPL068C	53.4	47.6	30.9	6	24.6	28.4	21.1	5.6	39	38	26	5.8
YPR157W	YPR157W	69.1	19	25.5	6.2	23.8	18.8	13.7	5.4	46.45	18.9	19.6	5.8
YER073W	ALD5	51.2	29.5	20.3	7	23.8	19.1	13.2	4.7	37.5	24.3	16.75	5.85
YER166W	DNF1	62.4	35	22.7	4.6	28.9	29.3	27.4	7.1	45.65	32.15	25.05	5.85
YHR195W	NVJ1	75.5	14.3	21.1	5.7	20.3	20.1	13.8	6	47.9	17.2	17.45	5.85
YIL009C-A	EST3	35.8	14.4	24.8	4.6	24.4	18.9	6.2	7.1	30.1	16.65	15.5	5.85
YJL101C	GSH1	43.1	19.5	7.3	6.3	20.2	16.3	7.9	5.4	31.65	17.9	7.6	5.85
YJR054W	YJR054W	65	32	17.9	8.8	28.6	19.7	8.4	2.9	46.8	25.85	13.15	5.85
YKR054C	DYN1	60.7	8.1	23.6	3.7	28.8	21.4	23.1	8	44.75	14.75	23.35	5.85
YLR107W	REX3	54.3	27.3	16.3	8	23.2	19	15.5	3.7	38.75	23.15	15.9	5.85
YLR180W	SAM1	61.8	28.6	28.2	6.4	22.2	19.6	11.1	5.3	42	24.1	19.65	5.85
YLR225C	YLR225C	52.1	19.8	14.2	4.9	25.3	21.4	17.4	6.8	38.7	20.6	15.8	5.85
YML076C	WAR1	60	10.9	14.4	3	20.9	23.1	21.9	8.7	40.45	17	18.15	5.85
YOL106W	YOL106W	50.8	31	18	7.7	23.4	22.3	14.5	4	37.1	26.65	16.25	5.85
YOL137W	BSC6	56.1	29.5	21	7.9	27	19.9	16.5	3.8	41.55	24.7	18.75	5.85
YOL138C	YOL138C	68.7	31.7	24.1	4.2	27	19.6	11.3	7.5	47.85	25.65	17.7	5.85
YOR108W	LEU9	57.6	17.3	10.9	4.7	16.8	18.5	16	7	37.2	17.9	13.45	5.85
YOR268C	YOR268C	53.5	28.3	13	4.8	25.4	23.7	9.6	6.9	39.45	26	11.3	5.85
YOR299W	BUD7	52.5	13.6	16.4	7.5	27.7	15	16.7	4.2	40.1	14.3	16.55	5.85
YPL241C	CIN2	57.3	29	8.8	3.5	24.3	56.4	15.6	8.2	40.8	42.7	12.2	5.85
YBL027W	RPL19B	70.4	19.5	19	5.2	24.9	18.8	11.5	6.6	47.65	19.15	15.25	5.9
YBL051C	PIN4	64	18.9	6.4	5.7	11.5	11.7	9.2	6.1	37.75	15.3	7.8	5.9
YER062C	HOR2	63.7	9.6	19.8	4.7	31.8	18.7	14	7.1	47.75	14.15	16.9	5.9
YER183C	FAU1	65.7	31.6	18.2	5.7	27.6	25.9	15.5	6.1	46.65	28.75	16.85	5.9
YGL117W	YGL117W	45.7	35.8	23.4	5.8	18.7	20	23	6	32.2	27.9	23.2	5.9
YGL214W	YGL214W	70.7	36.3	39.2	8.2	30.6	30.9	21	3.6	50.65	33.6	30.1	5.9
YGL232W	TAN1	46.8	25.6	2.2	7.7	17.5	12.9	9	4.1	32.15	19.25	5.6	5.9
YHL014C	YLF2	49.1	19.1	7.6	9.6	26.1	21.6	13.5	2.2	37.6	20.35	10.55	5.9
YHL043W	ECM34	46.6	24.1	25	7.9	19.8	19.3	15.2	3.9	33.2	21.7	20.1	5.9
YJL121C	RPE1	93.5	60.7	19.7	5.2	16	17.6	15.3	6.6	54.75	39.15	17.5	5.9
YLR232W	YLR232W	62.7	11.5	21.3	2.6	32.5	22.5	17.3	9.2	47.6	17	19.3	5.9
YNR004W	YNR004W	48.5	22.8	4.2	7.7	17.4	13.1	5.1	4.1	32.95	17.95	4.65	5.9
YNR015W	SMM1	52.2	25.5	8.7	6.1	23.3	17.4	15.4	5.7	37.75	21.45	12.05	5.9
YPR076W	YPR076W	60	28.9	25.1	6.2	24.6	18.2	18.8	5.6	42.3	23.55	21.95	5.9
YCR079W	PTC6	56.1	22.2	20	4.8	25.8	22.8	16.8	7.1	40.95	22.5	18.4	5.95
YDL172C	YDL172C	24.9	12.2	3.3	3	21.1	17	10.5	8.9	23	14.6	6.9	5.95
YDL224C	WHI4	57.7	29.7	12.2	3.9	23.1	23.6	19.7	8	40.4	26.65	15.95	5.95
YER007W	PAC2	66.4	33.8	14.9	5.5	27.2	17.6	19	6.4	46.8	25.7	16.95	5.95
YHR025W	THR1	88.5	36.2	25.3	6.7	26.8	23.1	18.3	5.2	57.65	29.65	21.8	5.95
YHR210C	YHR210C	71.1	40.9	30.9	6.8	23.4	21.3	16.8	5.1	47.25	31.1	23.85	5.95
YIL148W	RPL40A	17.5	13	8	9.3	9.5	4.6	5.3	2.6	13.5	8.8	6.65	5.95
YJL066C	MPM1	47.3	32	17.9	5.9	18.5	19.4	19.1	6	32.9	25.7	18.5	5.95
YKL158W	APE2_p	60.1	42.8	20.7	7	18.4	19.3	13.6	4.9	39.25	31.05	17.15	5.95
YLL021W	SPA2	58.3	36	19.7	3.8	21.2	21.6	13.6	8.1	39.75	28.8	16.65	5.95
YLR220W	CCC1	48.4	25.6	20.2	6.8	24.1	23.2	18.9	5.1	36.25	24.4	19.55	5.95
YNL196C	YNL196C	55.1	26.7	24.8	6.8	22.3	22.5	17.1	5.1	38.7	24.6	20.95	5.95
YOL162W	YOL162W	56.9	17.7	3.7	2.9	24.2	28.1	37.6	9	40.55	22.9	20.65	5.95
YDL037C	BSC1	60.4	31.4	9.2	5.2	24.4	19.6	17.4	6.8	42.4	25.5	13.3	6
YDR225W	HTA1	57.5	36.5	20.9	6.3	22.2	24.3	16.3	5.7	39.85	30.4	18.6	6
YDR391C	YDR391C	58.1	27.9	13.3	4.6	21.4	17.5	15.1	7.4	39.75	22.7	14.2	6
YDR520C	YDR520C	68.3	11.5	22.7	6.2	31.1	19.4	19.1	5.8	49.7	15.45	20.9	6
YER024W	YAT2	56.5	28.4	26.8	6.1	23.5	19.6	14.5	5.9	40	24	20.65	6
YFR026C	YFR026C	56.2	27.7	25.9	8.4	23.7	22.8	22	3.6	39.95	25.25	23.95	6
YGR072W	UPF3	63.6	25.5	2.8	3.9	26.8	25.6	19.3	8.1	45.2	25.55	11.05	6
YGR085C	RPL11B	45.8	28.5	6.9	6	17.5	13.4	12.5	6	31.65	20.95	9.7	6
YGR275W	RTT102	51	12.2	18.2	7.2	39.8	27.5	11.9	4.8	45.4	19.85	15.05	6
YJL084C	ALY2	65.9	26.3	16.4	8.4	22.2	15.7	11.2	3.6	44.05	21	13.8	6
YJL185C	YJL185C	60.2	28.5	30.5	6.9	28.4	22.9	19.8	5.1	44.3	25.7	25.15	6
YKL032C	IXR1	33.7	18.6	5.5	4.1	20.7	17.6	19.7	7.9	27.2	18.1	12.6	6
YLL001W	DNM1	32.7	9.7	7.2	2.7	30.3	16.3	16.5	9.3	31.5	13	11.85	6
YLR400W	YLR400W	55.9	29.6	20.4	5.3	22.9	19.3	15.2	6.7	39.4	24.45	17.8	6
YML095C	RAD10	51.4	15.1	12.1	6.6	21.6	12.9	11.4	5.4	36.5	14	11.75	6
YML118W	NGL3	60.9	7.9	22.1	4.4	46.3	25.2	16.1	7.6	53.6	16.55	19.1	6
YMR170C	ALD2	55	27.7	16.4	7.2	21.1	21	14.4	4.8	38.05	24.35	15.4	6
YOR246C	YOR246C	42.4	23.1	16.4	3.2	24.9	27.4	33.3	8.8	33.65	25.25	24.85	6
YPL101W	ELP4	102.9	47.6	7.7	8.6	17.9	28.3	8.7	3.4	60.4	37.95	8.2	6
YDL189W	RBS1	62.1	33.2	10.5	3.6	24.9	22.8	3.9	8.5	43.5	28	7.2	6.05
YDR132C	YDR132C	57.6	38.3	21.9	6.4	22.1	21.3	22.8	5.7	39.85	29.8	22.35	6.05
YDR256C	CTA1	62.8	30.8	18.3	7.6	24.1	20.4	15.1	4.5	43.45	25.6	16.7	6.05
YDR333C	YDR333C	53	26.4	21.7	6.9	20.5	18.2	14.3	5.2	36.75	22.3	18	6.05
YDR438W	THI74	56.3	33.8	25.3	7.1	23.8	18.9	12	5	40.05	26.35	18.65	6.05
YDR488C	PAC11	65.5	30.6	18.2	6	24.2	17.3	14.1	6.1	44.85	23.95	16.15	6.05
YER114C	BOI2	59	34.2	16.8	6.8	23.7	21.9	11.5	5.3	41.35	28.05	14.15	6.05
YGR033C	TIM21	56.2	28.8	17	6	25.8	20.2	15.4	6.1	41	24.5	16.2	6.05
YGR078C	PAC10	174.7	41.6	42.8	9.5	13.9	28.2	14.9	2.6	94.3	34.9	28.85	6.05
YHL013C	OTU2	35.3	18.6	3.8	9.8	21.5	23.7	18.7	2.3	28.4	21.15	11.25	6.05
YHR129C	ARP1	46.2	38.2	6.3	10.9	20.7	17.4	10.9	1.2	33.45	27.8	8.6	6.05
YHR150W	PEX28	56.3	24.5	14.3	7.5	21.7	20.3	15	4.6	39	22.4	14.65	6.05
YIL141W	YIL141W	55.4	28	20.1	6.6	25.8	24.3	18.7	5.5	40.6	26.15	19.4	6.05
YJR094W-A	RPL43B	34.1	22.3	9.7	5.2	18.4	16.7	13.7	6.9	26.25	19.5	11.7	6.05
YLR143W	YLR143W	48.5	29.7	22.6	5.2	27.2	23.3	14.1	6.9	37.85	26.5	18.35	6.05
YMR162C	DNF3	66.1	36.8	24.2	6.4	26.7	26	20.6	5.7	46.4	31.4	22.4	6.05
YPL224C	MMT2	58.9	32.6	20.3	4.9	26.7	23.1	16.5	7.2	42.8	27.85	18.4	6.05
YAL054C	ACS1	52.8	28.7	23.7	7.5	22.3	18.8	14.3	4.7	37.55	23.75	19	6.1
YBR230C	OM14	58	29.8	22.3	8	23.3	19.7	13.6	4.2	40.65	24.75	17.95	6.1
YDL070W	BDF2	65.1	30	19.5	4.7	22.9	25.6	18.1	7.5	44	27.8	18.8	6.1
YDR467C	YDR467C	55.2	12.8	11.2	4.3	25.8	26	16.4	7.9	40.5	19.4	13.8	6.1
YFR017C	YFR017C	50.6	22.4	16.3	8	17	15.8	13.8	4.2	33.8	19.1	15.05	6.1
YIL012W	YIL012W	56.7	24.8	16.5	7.9	25.2	14.4	12.3	4.3	40.95	19.6	14.4	6.1
YJL036W	SNX4	52	36.1	18.8	5.1	37.8	40.3	25.5	7.1	44.9	38.2	22.15	6.1
YJL078C	PRY3	56.7	33	18.2	5.7	22.6	22.4	19.9	6.5	39.65	27.7	19.05	6.1
YJL089W	SIP4	60.4	30.7	19.7	7.1	23	19.9	14.3	5.1	41.7	25.3	17	6.1
YJL099W	CHS6	67.8	14.8	18	5.4	27.7	18.3	15.5	6.8	47.75	16.55	16.75	6.1
YKR018C	YKR018C	58.4	10.3	21.5	3.3	34	35.2	30.1	8.9	46.2	22.75	25.8	6.1
YLR118C	YLR118C	40.2	3.1	14.7	1.3	55	31	89	10.9	47.6	17.05	51.85	6.1
YMR221C	FMP42	56.4	32.5	18.8	8.5	24.8	18.3	13.4	3.7	40.6	25.4	16.1	6.1
YMR256C	COX7	28.8	16.5	11.7	8.7	8.2	6.7	7.2	3.5	18.5	11.6	9.45	6.1
YNL067W	RPL9B	51.7	15.2	8.9	3.9	16.3	11.8	19.3	8.3	34	13.5	14.1	6.1
YOL122C	SMF1	64.1	31.2	23.4	6.8	29.2	23	15.5	5.4	46.65	27.1	19.45	6.1
YOR112W	CEX1	62.3	35.3	19.5	6.6	23.6	19.3	11.1	5.6	42.95	27.3	15.3	6.1
YCR037C	PHO87	67.5	28	15.8	8.4	23.8	18.6	7.9	3.9	45.65	23.3	11.85	6.15
YCR107W	AAD3	61.8	15.6	24.9	6.8	24	19.5	14.4	5.5	42.9	17.55	19.65	6.15
YDL134C	PPH21	86.3	41.9	13.9	5.2	28.7	27.1	8.1	7.1	57.5	34.5	11	6.15
YDR494W	RSM28	48.2	34.1	15.6	6.2	21.5	18.2	21.7	6.1	34.85	26.15	18.65	6.15
YDR511W	ACN9	50.7	21.8	16.5	3.1	26.7	25.6	33.8	9.2	38.7	23.7	25.15	6.15
YER128W	YER128W	52.8	30.9	9.7	6.3	22.9	19.5	15.7	6	37.85	25.2	12.7	6.15
YGL080W	FMP37	63.9	27.2	16.1	6.4	19.5	14.1	7.2	5.9	41.7	20.65	11.65	6.15
YGL132W	YGL132W	50	20.4	18.8	6.5	23.7	24.1	19.3	5.8	36.85	22.25	19.05	6.15
YGR004W	PEX31	56.3	29.5	22.3	6.8	24.4	18.9	16.1	5.5	40.35	24.2	19.2	6.15
YGR039W	YGR039W	58.6	35.9	18.6	7.7	23.3	16.6	12.8	4.6	40.95	26.25	15.7	6.15
YGR222W	PET54	12.6	10.8	6	5.7	8.1	9.5	13.1	6.6	10.35	10.15	9.55	6.15
YIL040W	APQ12	14.4	9.5	8.6	4.7	11.4	12.4	12.6	7.6	12.9	10.95	10.6	6.15
YKL175W	ZRT3	45.4	18	17.3	4.4	18.3	13.5	12.2	7.9	31.85	15.75	14.75	6.15
YLL038C	ENT4	46	27.9	19.2	7.3	15.4	13.9	16.8	5	30.7	20.9	18	6.15
YLL062C	MHT1	72.8	17.4	17	6.9	33.3	18.5	10.9	5.4	53.05	17.95	13.95	6.15
YNL011C	YNL011C	82	3.6	4.2	2.1	37.6	18.5	97.1	10.2	59.8	11.05	50.65	6.15
YNL208W	YNL208W	58.3	21.6	18.3	8.3	24.5	20.6	12.6	4	41.4	21.1	15.45	6.15
YPR185W	ATG13	59.3	26.6	8.1	6.2	25.1	20.6	11.6	6.1	42.2	23.6	9.85	6.15
YBL048W	YBL048W	52.3	28.7	14.1	7.7	20.5	16.9	14.7	4.7	36.4	22.8	14.4	6.2
YBL068W	PRS4	54.9	27.6	29.1	8.6	23.2	21.2	11	3.8	39.05	24.4	20.05	6.2
YDR409W	SIZ1	57.1	17.5	21.1	5.9	27.3	17.3	17	6.5	42.2	17.4	19.05	6.2
YGR258C	RAD2	54.8	24.5	15.2	6.7	24.6	16.3	13.4	5.7	39.7	20.4	14.3	6.2
YHR048W	YHR048W	55.3	50.9	17.9	6.7	19	18.1	16.1	5.7	37.15	34.5	17	6.2
YHR161C	YAP1801	63.9	33.9	20.4	6.5	27.6	23.5	13.5	5.9	45.75	28.7	16.95	6.2
YJL038C	YJL038C	52.9	29.5	15.9	7.3	23.3	18.5	14.4	5.1	38.1	24	15.15	6.2
YJR126C	VPS70	64.3	30.9	17	7	24.6	22.3	19	5.4	44.45	26.6	18	6.2
YMR004W	MVP1	52.8	26.2	12.6	4.5	25.3	21.8	11.5	7.9	39.05	24	12.05	6.2
YMR080C	NAM7	62.6	33.7	14.5	6.8	23.8	21.6	19.7	5.6	43.2	27.65	17.1	6.2
YOL039W	RPP2A	62	15	5.3	6.6	22.2	31.4	48.3	5.8	42.1	23.2	26.8	6.2
YOL111C	MDY2	57.4	27.9	14.6	5.5	22	18.2	13.6	6.9	39.7	23.05	14.1	6.2
YPL195W	APL5	40.6	18.5	10	5	29.3	35.4	34.2	7.4	34.95	26.95	22.1	6.2
YPR005C	HAL1	54.2	28.2	23	7.7	25.1	22.5	16.1	4.7	39.65	25.35	19.55	6.2
YCL055W	KAR4	48.1	10.1	27.2	4.8	35.8	20.3	19.8	7.7	41.95	15.2	23.5	6.25
YDR458C	HEH2	56.7	5.3	19.2	6.1	47.5	21	12.3	6.4	52.1	13.15	15.75	6.25
YER033C	ZRG8	51.3	25.5	26.3	8.6	23.1	18.8	19.4	3.9	37.2	22.15	22.85	6.25
YGL250W	YGL250W	56	7.6	20.9	2.9	43.5	17	24.8	9.6	49.75	12.3	22.85	6.25
YGR023W	MTL1	54	31.8	16.3	7.7	17.1	18.8	15.4	4.8	35.55	25.3	15.85	6.25
YGR089W	NNF2	40	17.8	7.2	4.7	20.6	17.6	11.4	7.8	30.3	17.7	9.3	6.25
YHR136C	SPL2	47.6	26.9	14	8.4	21.1	16	12.9	4.1	34.35	21.45	13.45	6.25
YIL025C	YIL025C	75.1	35.3	19.4	7.6	20.8	16.9	13.6	4.9	47.95	26.1	16.5	6.25
YJL047C	RTT101	113.4	67.5	53.4	9.9	22.9	9.2	4.4	2.6	68.15	38.35	28.9	6.25
YJR107W	YJR107W	53.8	10.9	23.2	1.6	25.1	16.2	21.8	10.9	39.45	13.55	22.5	6.25
YLR094C	GIS3	48.9	8.7	7.3	5.1	29.6	18.3	13.5	7.4	39.25	13.5	10.4	6.25
YLR324W	PEX30	47	34.2	16	8	21.5	22.6	19.4	4.5	34.25	28.4	17.7	6.25
YLR374C	YLR374C	124.5	56.9	7.4	10.3	16.9	17	2.7	2.2	70.7	36.95	5.05	6.25
YML123C	PHO84	59.1	21	15.8	5.3	20	12.5	10.5	7.2	39.55	16.75	13.15	6.25
YMR201C	RAD14	30.6	11	0.6	2.5	14.9	10.8	13.2	10	22.75	10.9	6.9	6.25
YNL271C	BNI1	61.2	15.5	6.5	7.1	34.2	28.2	20.1	5.4	47.7	21.85	13.3	6.25
YOL132W	GAS4	59.1	35	17.5	7.1	25	22.8	15.2	5.4	42.05	28.9	16.35	6.25
YPL269W	KAR9	60.7	34.9	29.5	8	26.4	19.8	22	4.5	43.55	27.35	25.75	6.25
YBL091C-A	SCS22	51.9	22.4	12.4	5.4	20.6	15.1	18	7.2	36.25	18.75	15.2	6.3
YER069W	ARG5 29.9 21.2 14.8 2.2 7.1 18.3 20.0 10.4 18.5 19.75 17.4 6.3
YGR259C	YGR259C	36.3	18.4	9.2	6.2	19	17.4	14	6.4	27.65	17.9	11.6	6.3
YIR007W	YIR007W	55.4	28	11.3	5.8	24.2	22.1	21.2	6.8	39.8	25.05	16.25	6.3
YJL158C	CIS3	65.4	27	24.9	8.9	24.2	19.2	11.8	3.7	44.8	23.1	18.35	6.3
YJL187C	SWE1	42.6	19.1	18.1	7	20	17.1	13.9	5.6	31.3	18.1	16	6.3
YMR042W	ARG80	51.3	19.1	8.5	9.7	32.1	20.1	10	2.9	41.7	19.6	9.25	6.3
YNL249C	MPA43	58.4	26	20.1	6.2	24.3	20.9	16.5	6.4	41.35	23.45	18.3	6.3
YOR158W	PET123	16.1	13.7	8.8	5.8	13.2	14.4	7	6.8	14.65	14.05	7.9	6.3
YOR164C	YOR164C	31	22.3	10	2.7	17.2	19	21.6	9.9	24.1	20.65	15.8	6.3
YPL038W	MET31	53.1	15.5	16.8	7.1	22.9	14.2	14	5.5	38	14.85	15.4	6.3
YPL168W	YPL168W	40.5	19.3	15.3	6.5	17.9	14.3	18.9	6.1	29.2	16.8	17.1	6.3
YDR389W	SAC7	75.3	60.1	0.9	5.4	21.5	23.5	12.3	7.3	48.4	41.8	6.6	6.35
YDR441C	APT2	66.7	12.2	19.8	6.7	35.5	23.7	14.4	6	51.1	17.95	17.1	6.35
YEL052W	AFG1	48.3	26.3	16.7	9.1	24.5	18.2	15.7	3.6	36.4	22.25	16.2	6.35
YGL016W	KAP122	52.9	38.7	20.4	2.8	19.5	25.5	12.2	9.9	36.2	32.1	16.3	6.35
YGL179C	TOS3	72.7	9.6	25.2	4.1	30.1	16	14.3	8.6	51.4	12.8	19.75	6.35
YGR121C	MEP1	59.6	29.5	18.4	7.8	23.9	18.4	15.6	4.9	41.75	23.95	17	6.35
YHL045W	YHL045W	40.1	19.3	18.3	6.4	18.3	26.1	12.8	6.3	29.2	22.7	15.55	6.35
YHR156C	LIN1	55.7	32.8	13	8.3	23.5	18.5	8.6	4.4	39.6	25.65	10.8	6.35
YJL213W	YJL213W	59.1	30.2	22.5	8.1	24.7	18.5	20.6	4.6	41.9	24.35	21.55	6.35
YKL041W	VPS24	30.1	15.5	14.5	8.6	7.5	6.5	8.7	4.1	18.8	11	11.6	6.35
YKL109W	HAP4	43.3	7.9	1.3	2.3	27.2	43.5	11.5	10.4	35.25	25.7	6.4	6.35
YLR072W	YLR072W	58.4	30.1	17	4.8	24.4	22	16.7	7.9	41.4	26.05	16.85	6.35
YML012W	ERV25	56.9	21.9	9.7	9.6	24.9	19.3	10.2	3.1	40.9	20.6	9.95	6.35
YNL069C	RPL16B	13.5	16.8	8	8.1	14.9	21.8	49	4.6	14.2	19.3	28.5	6.35
YOL117W	RRI2	55.1	31.2	18.7	9.8	27.4	22.3	13.2	2.9	41.25	26.75	15.95	6.35
YPR018W	RLF2	104.3	30.1	17.4	8.4	11.9	13.7	7	4.3	58.1	21.9	12.2	6.35
YBL019W	APN2	50.1	26.7	18.4	8.1	23	16.6	10.1	4.7	36.55	21.65	14.25	6.4
YBR212W	NGR1	53.3	29	11.1	3.4	21.5	20	13.8	9.4	37.4	24.5	12.45	6.4
YCL022C	YCL022C	56.9	28.3	16.6	6.8	24.7	22.1	18	6	40.8	25.2	17.3	6.4
YDL216C	RRI1	65	19	18.4	5.1	27	22.1	27.2	7.7	46	20.55	22.8	6.4
YDR165W	TRM82	65.6	16.4	22.7	5.4	19.6	23.8	20	7.4	42.6	20.1	21.35	6.4
YDR452W	PPN1	50	15.1	25.9	5.6	28.6	18.9	18.1	7.2	39.3	17	22	6.4
YER067W	YER067W	58.6	30.4	17.6	6.4	21.6	21.7	15.9	6.4	40.1	26.05	16.75	6.4
YER150W	SPI1	51.9	28.2	26	7.7	24.3	19.5	14	5.1	38.1	23.85	20	6.4
YGL027C	CWH41	46.4	27.1	16.5	9.1	15.1	13.9	14.3	3.7	30.75	20.5	15.4	6.4
YHR017W	YSC83	53.1	24.7	9.9	4.9	20.5	16.7	9.1	7.9	36.8	20.7	9.5	6.4
YJL163C	YJL163C	43.4	24.9	13.9	5.3	15.8	22.7	16.4	7.5	29.6	23.8	15.15	6.4
YJL214W	HXT8	68.1	22.7	14.3	5.9	16.5	18.2	11.2	6.9	42.3	20.45	12.75	6.4
YJR051W	OSM1	61.8	30.5	20.3	6.3	24.9	17.6	18.3	6.5	43.35	24.05	19.3	6.4
YLR121C	YPS3	62.3	15.9	35.9	7.3	28.7	20.4	17.1	5.5	45.5	18.15	26.5	6.4
YLR412W	YLR412W	66.7	47.9	8.7	5.8	29.7	31.7	17.5	7	48.2	39.8	13.1	6.4
YML006C	GIS4	43.4	9.8	13.6	2.9	26.8	33.2	46.6	9.9	35.1	21.5	30.1	6.4
YML070W	DAK1	59.6	13.2	18.5	4.3	29.7	20.2	14.4	8.5	44.65	16.7	16.45	6.4
YML090W	YML090W	52.9	25	2.9	5.1	21.9	17.9	8.5	7.7	37.4	21.45	5.7	6.4
YMR191W	SPG5	59	30.9	12	6	26.2	19.3	6.6	6.8	42.6	25.1	9.3	6.4
YOL062C	APM4	67.5	31.1	25.3	5.1	24.2	19.8	17.2	7.7	45.85	25.45	21.25	6.4
YOR015W	YOR015W	51.9	24.9	16.3	5.6	24.7	24	17.7	7.2	38.3	24.45	17	6.4
YPL170W	DAP1	66.9	14.2	19.2	3.5	22.9	17.8	17.7	9.3	44.9	16	18.45	6.4
YPL208W	RKM1	56.9	30.5	17.8	8.2	25.5	21.9	18.9	4.6	41.2	26.2	18.35	6.4
YBR162C	TOS1	82.2	22.3	12.6	6.8	21.9	22.9	15	6.1	52.05	22.6	13.8	6.45
YBR162W-A	YSY6	49.6	24.5	12	4.9	22.9	18.7	15.2	8	36.25	21.6	13.6	6.45
YCR067C	SED4	57.9	30.8	10	6.6	23.6	19.5	13.1	6.3	40.75	25.15	11.55	6.45
YDL109C	YDL109C	49.4	32.5	11.2	7.3	23	17	15.9	5.6	36.2	24.75	13.55	6.45
YDL186W	YDL186W	55.5	28.2	16.9	6.2	23.2	18	21	6.7	39.35	23.1	18.95	6.45
YDR203W	YDR203W	64	16.2	14.3	4.4	29.9	26.4	30.3	8.5	46.95	21.3	22.3	6.45
YDR266C	YDR266C	38.3	15.1	18.8	4.6	21.3	19.5	18.7	8.3	29.8	17.3	18.75	6.45
YDR282C	YDR282C	58.4	36.2	18.4	5.8	20.1	20	16	7.1	39.25	28.1	17.2	6.45
YER060W	FCY21	53.5	26.6	21.6	6.8	19	17.7	19.2	6.1	36.25	22.15	20.4	6.45
YHR105W	YPT35	54.3	28.1	13.3	7.3	24.2	20.5	17.3	5.6	39.25	24.3	15.3	6.45
YHR199C	FMP34	64	29.1	20.6	6	25.9	20	12.2	6.9	44.95	24.55	16.4	6.45
YMR039C	SUB1	31.5	7.1	22.3	1.6	15.8	12	15.7	11.3	23.65	9.55	19	6.45
YNL198C	YNL198C	53.9	11.3	7.1	10.8	7.2	14.1	4	2.1	30.55	12.7	5.55	6.45
YOR022C	YOR022C	54.8	25	19	5.6	24.3	19	19.1	7.3	39.55	22	19.05	6.45
YPR114W	YPR114W	54.3	13.9	10.5	6.1	26.8	20.2	13.6	6.8	40.55	17.05	12.05	6.45
YBR213W	MET8	57.6	34.1	25.4	6.5	20.3	20.9	15.7	6.5	38.95	27.5	20.55	6.5
YDR018C	YDR018C	63	12.4	21.7	3.6	26.4	15.8	14.5	9.4	44.7	14.1	18.1	6.5
YDR318W	MCM21	75	46.7	7.3	5.8	18.6	19.3	16	7.2	46.8	33	11.65	6.5
YEL039C	CYC7	58.7	31.9	19.6	4.5	23.8	24.4	16	8.5	41.25	28.15	17.8	6.5
YGL007W	YGL007W	52.8	30.3	3.4	4.8	28.2	25.6	29.5	8.2	40.5	27.95	16.45	6.5
YGR050C	YGR050C	45.9	14.6	14.3	6.4	18.6	18.9	10.3	6.6	32.25	16.75	12.3	6.5
YGR067C	YGR067C	61	33.6	19.5	7.5	25.8	22.1	15.2	5.5	43.4	27.85	17.35	6.5
YGR282C	BGL2	77	22.8	24.6	4.8	42	34.7	20.1	8.2	59.5	28.75	22.35	6.5
YHL028W	WSC4	47	11.8	8.3	6.2	19.6	25.9	24.1	6.8	33.3	18.85	16.2	6.5
YIL058W	YIL058W	50.9	30.8	16.7	6.6	18.6	18.6	17	6.4	34.75	24.7	16.85	6.5
YJR147W	HMS2	56.7	7.4	18.1	4	44.8	23	26.6	9	50.75	15.2	22.35	6.5
YJR154W	YJR154W	56.6	10.6	21.7	4.4	28.1	23.9	15.3	8.6	42.35	17.25	18.5	6.5
YKL003C	MRP17	17.6	10.9	8.3	5.1	9.3	7.9	15.6	7.9	13.45	9.4	11.95	6.5
YKR073C	YKR073C	56.4	38.6	24.4	4.5	21.9	22.7	20.8	8.5	39.15	30.65	22.6	6.5
YLR184W	YLR184W	57.9	9.6	6.6	4.2	7.2	8.5	12.5	8.8	32.55	9.05	9.55	6.5
YNL142W	MEP2	71.6	35	21.6	7.4	22.6	17	12.8	5.6	47.1	26	17.2	6.5
YBL009W	ALK2	51.4	26.7	20.7	6.4	23.3	18.1	16.1	6.7	37.35	22.4	18.4	6.55
YBR114W	RAD16	45.6	10.7	18	6.1	26.1	20.9	19.7	7	35.85	15.8	18.85	6.55
YCL011C	GBP2	46.6	4	3.1	2.1	66.8	18.3	22.3	11	56.7	11.15	12.7	6.55
YDR490C	PKH1	69.1	9.5	13.8	4.5	42.5	16.9	15.9	8.6	55.8	13.2	14.85	6.55
YGL081W	YGL081W	65.6	20.9	18.3	7.4	26.6	20.2	4.6	5.7	46.1	20.55	11.45	6.55
YGL212W	VAM7	6.6	13.1	23.2	2.2	6.3	4.2	4.4	10.9	6.45	8.65	13.8	6.55
YHR045W	YHR045W	48.4	34	26.6	6.8	22	20.2	17	6.3	35.2	27.1	21.8	6.55
YHR106W	TRR2	32.3	2.4	26.1	3.2	56.3	26.9	19.1	9.9	44.3	14.65	22.6	6.55
YJR139C	HOM6	13.1	16.8	16.2	4.4	22.7	27.6	7.6	8.7	17.9	22.2	11.9	6.55
YMR261C	TPS3	58.1	12.3	21.4	7.5	28.1	21.3	15.3	5.6	43.1	16.8	18.35	6.55
YNL270C	ALP1	52.4	12.6	17.6	3.2	28.7	18.9	14.6	9.9	40.55	15.75	16.1	6.55
YNL318C	HXT14	58	30.8	20.2	7.7	24.4	19.5	15.8	5.4	41.2	25.15	18	6.55
YOL079W	YOL079W	55.4	26.1	11.9	5.7	22.6	19.5	16.8	7.4	39	22.8	14.35	6.55
YBR263W	SHM1	53.7	30.8	24.4	7.3	27.4	24.6	22.9	5.9	40.55	27.7	23.65	6.6
YDL080C	THI3	46	10.9	28.5	8.2	36.6	23.5	21	5	41.3	17.2	24.75	6.6
YDL183C	YDL183C	48.8	14.8	26	9.1	18.3	8.2	6.4	4.1	33.55	11.5	16.2	6.6
YDL211C	YDL211C	69.4	8.4	18.9	3.6	31	26.2	24.1	9.6	50.2	17.3	21.5	6.6
YFL010W-A	AUA1	54.6	32.9	26.6	7.5	22	22.4	14.2	5.7	38.3	27.65	20.4	6.6
YFL050C	ALR2	63.8	30	14.5	8.4	23.8	18.6	10	4.8	43.8	24.3	12.25	6.6
YHR001W-A	QCR10	63	30.9	14.3	7.6	24.4	18.6	25.3	5.6	43.7	24.75	19.8	6.6
YLR188W	MDL1	49.4	30.7	16	5.5	22.4	22	17.6	7.7	35.9	26.35	16.8	6.6
YMR255W	GFD1	50.8	26.6	21.8	8.8	23.9	18.7	17	4.4	37.35	22.65	19.4	6.6
YNL130C	CPT1	53.1	31.6	20.2	6.6	25	20.2	15.8	6.6	39.05	25.9	18	6.6
YNL195C	YNL195C	68.8	38.2	17.1	8.4	21.6	18	13.2	4.8	45.2	28.1	15.15	6.6
YNL202W	SPS19	52.8	20.4	15.5	8.4	22.7	18.8	12.8	4.8	37.75	19.6	14.15	6.6
YNL284C	MRPL10	20.3	13.3	18.3	5.6	16	15.3	17.5	7.6	18.15	14.3	17.9	6.6
YOL114C	YOL114C	51.5	23	18.7	8.5	24.9	21.6	15.8	4.7	38.2	22.3	17.25	6.6
YOR093C	YOR093C	55.6	29.4	18.8	6.4	27.9	23	14.4	6.8	41.75	26.2	16.6	6.6
YOR188W	MSB1	78.5	9.7	27.1	5.3	36.4	17.2	23.1	7.9	57.45	13.45	25.1	6.6
YPL062W	YPL062W	44.3	12	21.9	9.5	12	13.8	17.6	3.7	28.15	12.9	19.75	6.6
YPR111W	DBF20	51.1	12.2	16.8	5.4	29	21.1	17.8	7.8	40.05	16.65	17.3	6.6
YBR009C	HHF1	52.1	24	16.3	8.6	19.6	16.4	14.8	4.7	35.85	20.2	15.55	6.65
YCL076W	YCL076W	59.7	25.1	21.9	9	24.8	20.4	19.6	4.3	42.25	22.75	20.75	6.65
YDL213C	NOP6	66.5	42.4	32.8	7.6	18.8	20.8	21.2	5.7	42.65	31.6	27	6.65
YDR032C	PST2	46.5	2.4	8.5	1.2	68.3	19.2	24.5	12.1	57.4	10.8	16.5	6.65
YDR426C	YDR426C	61.4	35.2	24.7	8.2	25.6	25	14.3	5.1	43.5	30.1	19.5	6.65
YGR151C	YGR151C	58.4	23.2	21.1	6.2	21.1	21.5	16.4	7.1	39.75	22.35	18.75	6.65
YHL012W	YHL012W	58.2	24	16.1	7.4	20.6	18.8	13.2	5.9	39.4	21.4	14.65	6.65
YIR025W	MND2	68.9	9	25.4	2.4	41.1	24.8	18.2	10.9	55	16.9	21.8	6.65
YJL149W	YJL149W	62.1	22.4	21.4	7.2	27.1	19.6	14	6.1	44.6	21	17.7	6.65
YJL206C-A	NCE101_p	43.9	25.5	11	8.1	20.1	21.7	14.9	5.2	32	23.6	12.95	6.65
YJR008W	YJR008W	42.9	13.7	13.2	7.2	28.3	20.8	15.9	6.1	35.6	17.25	14.55	6.65
YJR035W	RAD26	54.4	33.8	23.1	5.4	23.3	19.7	15.5	7.9	38.85	26.75	19.3	6.65
YJR149W	YJR149W	49.6	18.4	18.4	6	21.4	23.2	20.7	7.3	35.5	20.8	19.55	6.65
YKL020C	SPT23	74.2	14.3	16.4	5	26.8	23.7	22.6	8.3	50.5	19	19.5	6.65
YKR031C	SPO14	50.7	16.5	18.2	5.4	22.2	19.2	19.2	7.9	36.45	17.85	18.7	6.65
YLR429W	CRN1	53.5	34.1	17.2	7.3	16.2	17.6	10	6	34.85	25.85	13.6	6.65
YMR075C-A	YMR075C-A	61.8	34.3	11.7	5.7	20.4	18	14.5	7.6	41.1	26.15	13.1	6.65
YMR195W	ICY1	47.7	26.4	14.4	6.7	21.5	18.7	10.9	6.6	34.6	22.55	12.65	6.65
YMR326C	YMR326C	53.8	5.5	8	9.9	21.2	14.3	17.9	3.4	37.5	9.9	12.95	6.65
YNL057W	YNL057W	40.9	20.4	7.2	5.1	25.4	29.7	38.1	8.2	33.15	25.05	22.65	6.65
YNL316C	PHA2	55.9	28.9	27.3	7.7	23.3	20	20	5.6	39.6	24.45	23.65	6.65
YOR049C	RSB1	50.9	10.7	20.9	4	24.5	23.9	18.2	9.3	37.7	17.3	19.55	6.65
YOR374W	ALD4	63.2	24.2	19.3	9.2	16.3	12.6	10.1	4.1	39.75	18.4	14.7	6.65
YPR038W	IRC16	56.5	6	22.6	2	52.3	27.6	24.5	11.3	54.4	16.8	23.55	6.65
YDR377W	ATP17	83.6	48.1	19.2	8	16.8	21	16	5.4	50.2	34.55	17.6	6.7
YDR459C	PFA5	56.8	28.5	17.9	7.3	24.8	20.8	16.4	6.1	40.8	24.65	17.15	6.7
YFL056C	AAD6	54.9	26.7	19.5	8	27	22.9	16.1	5.4	40.95	24.8	17.8	6.7
YJL161W	FMP33	66.9	34.2	22.4	7	24.1	19.5	15.4	6.4	45.5	26.85	18.9	6.7
YKL162C	YKL162C	59.2	29.5	21.9	6.4	25.8	24.4	18.7	7	42.5	26.95	20.3	6.7
YKR084C	HBS1	44.4	23.2	16.3	8	24.3	15.6	19.5	5.4	34.35	19.4	17.9	6.7
YLR037C	DAN2	58.5	18.2	21.1	6.8	26.8	19.8	13.7	6.6	42.65	19	17.4	6.7
YLR286C	CTS1	67	34.1	29.8	8.4	21.2	22.4	14.4	5	44.1	28.25	22.1	6.7
YLR315W	NKP2	20.6	18.1	25.4	3.5	23	22.4	36.1	9.9	21.8	20.25	30.75	6.7
YLR446W	YLR446W	58.1	22	28.7	6.7	22.4	21.5	18.1	6.7	40.25	21.75	23.4	6.7
YMR104C	YPK2	57.5	30.3	16.3	7.5	28.2	25.5	23	5.9	42.85	27.9	19.65	6.7
YMR299C	DYN3	69.9	33.7	23.1	8.2	25.9	22.5	18.7	5.2	47.9	28.1	20.9	6.7
YNL115C	YNL115C	62.1	32.6	20	6.6	23.5	22.5	20.7	6.8	42.8	27.55	20.35	6.7
YOR007C	SGT2	58.3	31.4	25.5	8.1	23.1	18.4	12.2	5.3	40.7	24.9	18.85	6.7
YOR016C	ERP4	56.9	36.6	22.8	4.9	19.2	21.2	14	8.5	38.05	28.9	18.4	6.7
YPL265W	DIP5	50.6	28.9	28.2	6.5	22.5	17.1	19	6.9	36.55	23	23.6	6.7
YPR170C	YPR170C	34.7	14.3	14.2	7.5	22.2	21.5	19.4	5.9	28.45	17.9	16.8	6.7
YAL034C	FUN19	54.7	15.4	14.3	9.4	18.1	14.6	15.9	4.1	36.4	15	15.1	6.75
YBR019C	GAL10	54.2	33.1	21.9	8.2	24.5	21.5	16.9	5.3	39.35	27.3	19.4	6.75
YBR086C	IST2	34.5	13.1	6.9	2.8	22.7	20.6	30.5	10.7	28.6	16.85	18.7	6.75
YDL154W	MSH5	58	30.4	20.5	6.6	24.6	21.8	22	6.9	41.3	26.1	21.25	6.75
YDR319C	YDR319C	59.7	27.8	23.7	7.8	23.3	20.8	18	5.7	41.5	24.3	20.85	6.75
YDR474C	JIP4_p	54.8	29.7	22.9	8.9	16.8	14.9	15.4	4.6	35.8	22.3	19.15	6.75
YER089C	PTC2	39.4	16.8	11.8	8.1	16	13.1	16.4	5.4	27.7	14.95	14.1	6.75
YGL062W	PYC1	57.9	24.7	4	9.3	22.9	19.1	10.6	4.2	40.4	21.9	7.3	6.75
YGL079W	YGL079W	59.3	39	12.8	3.8	27	27.7	31	9.7	43.15	33.35	21.9	6.75
YGR026W	YGR026W	52.3	10	19.1	5.1	28.4	19.5	25.3	8.4	40.35	14.75	22.2	6.75
YGR148C	RPL24B	78.7	47.3	21.6	3.6	28.1	27.4	27.8	9.9	53.4	37.35	24.7	6.75
YIL070C	MAM33	52.4	26.7	19.4	8.3	20.5	19.6	16.8	5.2	36.45	23.15	18.1	6.75
YLL060C	GTT2	58.2	29.6	19.3	7.6	23.6	20.1	19.7	5.9	40.9	24.85	19.5	6.75
YLR120C	YPS1	43.4	10	22.8	3.7	46.6	29.5	24.4	9.8	45	19.75	23.6	6.75
YLR183C	TOS4	56.9	34	17.5	5.9	20.6	17.5	17.7	7.6	38.75	25.75	17.6	6.75
YNL183C	NPR1	54.2	29.7	22.4	5.7	21.9	19.3	10.9	7.8	38.05	24.5	16.65	6.75
YOL031C	SIL1	71.7	31.5	19.2	7.4	27.3	20.7	14.4	6.1	49.5	26.1	16.8	6.75
YOL064C	MET22	53.1	34.5	11.8	7	21.6	24.4	13.4	6.5	37.35	29.45	12.6	6.75
YOR170W	YOR170W	56.6	32	17.1	4.3	21.7	24.5	21.8	9.2	39.15	28.25	19.45	6.75
YPL103C	FMP30	54.7	25.2	23.2	8.1	24.2	20.4	16.5	5.4	39.45	22.8	19.85	6.75
YPR008W	HAA1	62.1	36.8	26.6	5.5	29.6	30	18.1	8	45.85	33.4	22.35	6.75
YDR239C	YDR239C	52.8	33.9	17.4	8.8	24.5	22	13.3	4.8	38.65	27.95	15.35	6.8
YDR415C	YDR415C	54.1	27.1	21.2	6.2	22.7	21.4	24.2	7.4	38.4	24.25	22.7	6.8
YDR456W	NHX1	58.9	38.4	26.4	2.5	21.3	31.5	35.3	11.1	40.1	34.95	30.85	6.8
YJL199C	MBB1	52	34.9	27.3	5.9	19.6	22.7	22.4	7.7	35.8	28.8	24.85	6.8
YKR076W	ECM4	55.7	31.4	22.4	6.8	23.4	19.5	15.5	6.8	39.55	25.45	18.95	6.8
YLR014C	PPR1	49.6	27.7	17	8.7	20.8	19.4	14.1	4.9	35.2	23.55	15.55	6.8
YLR319C	BUD6	53.1	32.8	23.3	7.4	22.9	20.8	14.4	6.2	38	26.8	18.85	6.8
YLR421C	RPN13	70.9	40.5	19.6	5.5	29	26.4	24.5	8.1	49.95	33.45	22.05	6.8
YML096W	YML096W	43	16.1	10.5	8.7	14.5	9.3	9	4.9	28.75	12.7	9.75	6.8
YMR085W	YMR085W	52.6	30.4	21.2	8.9	24.3	19.4	11.8	4.7	38.45	24.9	16.5	6.8
YMR096W	SNZ1	68.8	17.3	30.1	5.7	27	24.9	27	7.9	47.9	21.1	28.55	6.8
YNL093W	YPT53	50.5	13.2	16.7	3.5	22.2	19.9	15.6	10.1	36.35	16.55	16.15	6.8
YNR012W	URK1	52.6	41	27.3	5.8	21.2	20	23.3	7.8	36.9	30.5	25.3	6.8
YPL061W	ALD6	44.4	19.3	22	4.5	7.7	17.3	33.4	9.1	26.05	18.3	27.7	6.8
YPR022C	YPR022C	55	17.3	15.7	7.7	25.1	19	17.1	5.9	40.05	18.15	16.4	6.8
YBL056W	PTC3	52	28.5	13	6.3	22.5	21.1	19.1	7.4	37.25	24.8	16.05	6.85
YBR129C	OPY1	57.6	23.2	24.8	6.1	23.8	22.9	22.6	7.6	40.7	23.05	23.7	6.85
YCL009C	ILV6	49.3	23.2	21.1	9.7	19.5	14.7	12.5	4	34.4	18.95	16.8	6.85
YDL094C	YDL094C	55.3	9.3	15	3.7	37.8	27.5	18.2	10	46.55	18.4	16.6	6.85
YDL112W	TRM3	57.5	31.5	21.7	9.2	23.8	20	16.4	4.5	40.65	25.75	19.05	6.85
YDR475C	JIP4	60.4	27	22.6	9.2	19.4	18	12.9	4.5	39.9	22.5	17.75	6.85
YER134C	YER134C	55.6	31.3	30.8	9.2	24.8	19.6	14.9	4.5	40.2	25.45	22.85	6.85
YGR203W	YGR203W	63.6	29.9	20.2	9.3	21.1	16.1	20.1	4.4	42.35	23	20.15	6.85
YGR242W	YGR242W	62	33.6	23.8	6.6	22.9	20.1	19.3	7.1	42.45	26.85	21.55	6.85
YGR284C	ERV29	59.5	22.2	14.3	9.4	34	25.5	9.4	4.3	46.75	23.85	11.85	6.85
YHR108W	GGA2	45.7	21.3	14.5	7	21.2	21.9	19.1	6.7	33.45	21.6	16.8	6.85
YHR176W	FMO1	50.5	30.9	19.7	8.4	21.6	19.9	12.4	5.3	36.05	25.4	16.05	6.85
YJL186W	MNN5	52.4	22.9	22.5	10.5	21.4	20.6	18	3.2	36.9	21.75	20.25	6.85
YLL019C	KNS1	68.6	35	19.2	3.9	29.5	27.8	24.7	9.8	49.05	31.4	21.95	6.85
YLR031W	YLR031W	50.4	24.2	18.2	6.2	22.7	21	17.5	7.5	36.55	22.6	17.85	6.85
YLR164W	YLR164W	52.9	28.7	19.7	9	24.5	19.8	15	4.7	38.7	24.25	17.35	6.85
YLR199C	YLR199C	55.7	28.9	17.2	5.1	25.4	22.4	14.6	8.6	40.55	25.65	15.9	6.85
YLR410W	VIP1	61.1	27.6	11.7	6.9	26.8	25.8	27.7	6.8	43.95	26.7	19.7	6.85
YLR443W	ECM7	63.8	15.8	14.5	7.1	27.6	19.2	11.8	6.6	45.7	17.5	13.15	6.85
YMR129W	POM152	49.8	24.5	20	10.8	21.8	17.7	15.7	2.9	35.8	21.1	17.85	6.85
YMR219W	ESC1	49.4	31.4	10.8	6.5	26.2	14.2	16.7	7.2	37.8	22.8	13.75	6.85
YNL028W	YNL028W	58.9	16.2	23.5	5.7	19.4	18.6	15	8	39.15	17.4	19.25	6.85
YOR270C	VPH1	57.4	30.3	13.4	9.3	8	24.3	34.5	4.4	32.7	27.3	23.95	6.85
YPL046C	ELC1	61.1	8.8	19.7	3.9	32.7	21.4	11.7	9.8	46.9	15.1	15.7	6.85
YPR061C	JID1	64.8	35.8	26.4	5.5	30.7	32	30.2	8.2	47.75	33.9	28.3	6.85
YCR077C	PAT1	40.6	5.3	2	1.4	23.3	18.7	4.4	12.4	31.95	12	3.2	6.9
YDR004W	RAD57	55.1	32.5	40.2	10.6	20.5	17.5	33.4	3.2	37.8	25	36.8	6.9
YDR105C	TMS1	50.7	30.4	13.7	4.5	16.4	15.5	20.5	9.3	33.55	22.95	17.1	6.9
YDR163W	CWC15	70.6	13.9	10.5	4.4	33.5	23.3	19.8	9.4	52.05	18.6	15.15	6.9
YDR254W	CHL4	58	30.3	27.1	8.4	23.2	18.9	15.4	5.4	40.6	24.6	21.25	6.9
YDR305C	HNT2	63.6	37.5	25.8	5.6	27.2	24.8	19.6	8.2	45.4	31.15	22.7	6.9
YDR425W	SNX41	68.2	36	20.2	8.2	25.5	24.7	20.6	5.6	46.85	30.35	20.4	6.9
YFL043C	YFL042C_p	53.7	26.4	19.3	8	25.1	19.6	9.8	5.8	39.4	23	14.55	6.9
YGL138C	YGL138C	54.6	10.5	25.9	8.3	33.4	20.3	17	5.5	44	15.4	21.45	6.9
YGL153W	PEX14	55.1	27.4	11.9	8.8	21.3	18.8	21.5	5	38.2	23.1	16.7	6.9
YGR015C	YGR015C	55.5	19.9	19.1	7	23	18.3	18.4	6.8	39.25	19.1	18.75	6.9
YHR155W	YSP1	56.4	32.9	15.7	5.6	20.1	19.6	19.9	8.2	38.25	26.25	17.8	6.9
YIL007C	NAS2	22.8	8.8	8.8	7	8.9	23.1	20.3	6.8	15.85	15.95	14.55	6.9
YLR082C	SRL2	60.4	28	15.7	7	22.6	19.7	19.7	6.8	41.5	23.85	17.7	6.9
YLR444C	YLR444C	56.9	21.4	15.2	7	22.9	19.2	16.4	6.8	39.9	20.3	15.8	6.9
YML106W	URA5	57.5	18.6	24.5	6.6	31.3	25.9	22.5	7.2	44.4	22.25	23.5	6.9
YMR312W	ELP6	23.6	74	12	8.8	23.9	23.1	11.2	5	23.75	48.55	11.6	6.9
YNL058C	YNL058C	68.1	20	22.9	8.8	31.3	26.1	17.4	5	49.7	23.05	20.15	6.9
YNL078W	NIS1	55.1	30.6	17.3	5	24.8	21.3	13	8.8	39.95	25.95	15.15	6.9
YNR034W	SOL1	58.1	28.9	27.5	8.6	24.3	22.8	12.2	5.2	41.2	25.85	19.85	6.9
YNR074C	AIF1	64	22.7	23	7.7	26.9	22.1	15	6.1	45.45	22.4	19	6.9
YOL029C	YOL029C	58.3	27.8	18.6	6.9	26	22.5	12.3	6.9	42.15	25.15	15.45	6.9
YOL124C	TRM11	53.6	31.5	20.8	7.2	27	22.4	17.5	6.6	40.3	26.95	19.15	6.9
YOR124C	UBP2	53.4	19.5	3.9	3.6	21.6	23.8	27.5	10.2	37.5	21.65	15.7	6.9
YOR286W	FMP31	40.8	22.5	20.4	6.3	22.6	24.6	25.8	7.5	31.7	23.55	23.1	6.9
YOR318C	YOR318C	58.6	22.3	26.5	7.5	26.9	18.6	15.4	6.3	42.75	20.45	20.95	6.9
YPL014W	YPL014W	50.5	24.7	22.6	10.2	21.8	15.1	11.1	3.6	36.15	19.9	16.85	6.9
YBL081W	YBL081W	68.9	14.7	29.9	7.6	23.4	22.9	17.3	6.3	46.15	18.8	23.6	6.95
YDL011C	YDL011C	56.6	17.8	27.7	6.1	26.2	16.2	16	7.8	41.4	17	21.85	6.95
YDL144C	YDL144C	62.8	39.7	27.9	7.8	20.7	22	18.2	6.1	41.75	30.85	23.05	6.95
YDL188C	PPH22	57.5	39.9	12.6	4.7	26.1	27.5	18.3	9.2	41.8	33.7	15.45	6.95
YDL197C	ASF2	69.3	10.5	24.1	4.7	41	16.3	28.4	9.2	55.15	13.4	26.25	6.95
YEL066W	HPA3	61.4	28.6	27.8	4.3	26	23.4	21.9	9.6	43.7	26	24.85	6.95
YER113C	YER113C	53.9	26.6	18.8	7.3	20.8	16.9	15.1	6.6	37.35	21.75	16.95	6.95
YER164W	CHD1	50.4	15.5	10	6.8	10.5	7.9	5.8	7.1	30.45	11.7	7.9	6.95
YFL015C	YFL015C	53.9	25.3	23.4	7.2	24.1	23.1	17.2	6.7	39	24.2	20.3	6.95
YHR112C	YHR112C	61.2	11.1	9.5	5.6	41.2	22.4	16.1	8.3	51.2	16.75	12.8	6.95
YIL092W	YIL092W	28.7	10.5	15.2	5.9	15.4	23.9	19.8	8	22.05	17.2	17.5	6.95
YIL138C	TPM2	63.5	30.8	16.4	6.5	25.4	21.4	17	7.4	44.45	26.1	16.7	6.95
YJL151C	SNA3	55.5	29.1	8.6	7.5	22.4	19.9	18.5	6.4	38.95	24.5	13.55	6.95
YJL192C	SOP4	36.6	22.4	16.1	6.9	18.9	19.7	15.6	7	27.75	21.05	15.85	6.95
YKR026C	GCN3	60.4	30.9	22.4	7.5	24.8	23.3	26.1	6.4	42.6	27.1	24.25	6.95
YLR055C	SPT8	18.5	8.2	6.8	6.4	7.7	9.5	11.9	7.5	13.1	8.85	9.35	6.95
YML042W	CAT2	44	27.5	18.7	7.1	25.1	18.3	18.6	6.8	34.55	22.9	18.65	6.95
YMR075W	RCO1	60.2	26.8	13.7	3.1	18.8	17.3	18	10.8	39.5	22.05	15.85	6.95
YMR092C	AIP1	51.7	40.8	22.1	8.2	22.6	22.7	16.4	5.7	37.15	31.75	19.25	6.95
YNL089C	YNL089C	43.3	20.1	16.4	5.1	22.3	23.7	30.1	8.8	32.8	21.9	23.25	6.95
YNR040W	YNR040W	57.5	28.9	21.6	8.4	24.8	19.3	14.8	5.5	41.15	24.1	18.2	6.95
YOL080C	REX4	56.6	28.5	22.3	7.1	25.3	21.3	17.1	6.8	40.95	24.9	19.7	6.95
YOR230W	WTM1	59.5	9.7	21.4	4.3	22	18.9	17.4	9.6	40.75	14.3	19.4	6.95
YPL073C	YPL073C	60.9	24.4	25.6	7.7	23.7	19.1	15.2	6.2	42.3	21.75	20.4	6.95
YPR158W	YPR158W	53.5	23.9	25.9	7.5	27.3	19.4	20.4	6.4	40.4	21.65	23.15	6.95
YAL049C	YAL049C	64.7	1.7	18	1.2	53.6	15.8	10.9	12.8	59.15	8.75	14.45	7
YBR062C	YBR062C	52.4	30.7	25.2	10.2	25.2	21.5	21.4	3.8	38.8	26.1	23.3	7
YBR092C	PHO3	54.8	30.6	27.1	8.8	24	20.9	18.6	5.2	39.4	25.75	22.85	7
YBR119W	MUD1	57.8	31.6	23.2	9.3	22	20.8	18.8	4.7	39.9	26.2	21	7
YDR083W	RRP8	58	25.1	11.6	11.9	14.8	8	7.9	2.1	36.4	16.55	9.75	7
YER034W	YER034W	52.9	29.3	23.4	7.4	23.7	20.2	20.3	6.6	38.3	24.75	21.85	7
YGR051C	YGR051C	51.2	20.4	18.4	8.6	21.7	13.9	13.7	5.4	36.45	17.15	16.05	7
YGR087C	PDC6	58.5	14.1	17.1	8.8	27.5	19.8	17.8	5.2	43	16.95	17.45	7
YGR273C	YGR273C	61.6	16.7	22.7	4.6	21.9	16.9	22.4	9.4	41.75	16.8	22.55	7
YHR037W	PUT2	55.7	23.1	12.3	4.7	25.5	18.9	12.6	9.3	40.6	21	12.45	7
YIL034C	CAP2	47	29.9	0.7	9.6	19.2	9.9	8.7	4.4	33.1	19.9	4.7	7
YIL152W	YIL152W	58.1	28.6	25.2	9.5	24.5	22.5	15.4	4.5	41.3	25.55	20.3	7
YIL155C	GUT2	55.1	30.4	20.8	4.2	25	22.6	26	9.8	40.05	26.5	23.4	7
YKL077W	YKL077W	56.1	23	9.2	6.9	30.3	27.1	30.3	7.1	43.2	25.05	19.75	7
YLR290C	YLR290C	51.7	13.6	7.8	5.5	29.6	25.7	22.8	8.5	40.65	19.65	15.3	7
YML099C	ARG81	63.5	17.5	26.2	8.1	20.6	16.3	12.4	5.9	42.05	16.9	19.3	7
YMR161W	HLJ1	64.7	35.9	19.9	8.2	24.2	20.1	13.8	5.8	44.45	28	16.85	7
YNL305C	YNL305C	64.1	7.7	13	3.2	32.6	23	18.8	10.8	48.35	15.35	15.9	7
YOL113W	SKM1	55.7	30.2	22.9	9.5	25	20.2	14.7	4.5	40.35	25.2	18.8	7
YOR121C	YOR121C	55.2	21.7	28.5	9.1	26.1	21.7	17.6	4.9	40.65	21.7	23.05	7
YPR006C	ICL2	54.2	29.3	13.6	6.4	23.4	19.9	19.5	7.6	38.8	24.6	16.55	7
YAR029W	YAR029W	69.3	18.4	57.7	13	12.9	18.3	2.2	1.1	41.1	18.35	29.95	7.05
YDL179W	PCL9	79.1	40.1	23	7.2	24.1	20.9	16.1	6.9	51.6	30.5	19.55	7.05
YDR270W	CCC2	54.4	15.6	21.7	9.5	5.5	7.8	7.5	4.6	29.95	11.7	14.6	7.05
YEL006W	YEA6	54.1	21.6	11.5	7.6	31.6	18.4	7.6	6.5	42.85	20	9.55	7.05
YGL109W	YGL109W	63.4	7.5	16.9	2.7	30.4	24.5	29.9	11.4	46.9	16	23.4	7.05
YJR078W	BNA2	63.7	31.9	22.6	7.9	25.1	20.7	14.3	6.2	44.4	26.3	18.45	7.05
YJR109C	CPA2	66.2	31.2	15.8	6.1	23	25.2	20.7	8	44.6	28.2	18.25	7.05
YKR040C	YKR040C	62.9	26.5	16.6	7.8	27.8	19.6	11.8	6.3	45.35	23.05	14.2	7.05
YKR041W	YKR041W	69.8	42.1	10.6	9.1	20.6	19.3	11.4	5	45.2	30.7	11	7.05
YLR035C	MLH2	52.9	29.7	15.7	5	20.8	20.3	18.1	9.1	36.85	25	16.9	7.05
YML119W	YML119W	57.6	32.2	19.6	5	23.6	23.3	24.6	9.1	40.6	27.75	22.1	7.05
YMR183C	SSO2	22.9	7.4	1.9	6.2	15.3	12.1	10.4	7.9	19.1	9.75	6.15	7.05
YNL086W	YNL086W	58.5	35.9	19.3	6.9	27.2	24.1	15.5	7.2	42.85	30	17.4	7.05
YNL201C	PSY2	47.7	24	16.5	4.9	19.3	17.8	25.4	9.2	33.5	20.9	20.95	7.05
YOL105C	WSC3	30.5	17.8	11.1	9.8	13.4	24.5	13.4	4.3	21.95	21.15	12.25	7.05
YOR342C	YOR342C	58.5	28.3	21.7	9.4	25.7	21.9	15.6	4.7	42.1	25.1	18.65	7.05
YAL043C-A	YAL042C-A	68.8	4.9	19.1	8.3	40	21.3	9	5.9	54.4	13.1	14.05	7.1
YAR043C	YAR043C_d	59.4	22.3	16.3	8.9	23.9	20	12.7	5.3	41.65	21.15	14.5	7.1
YBL079W	NUP170	8.8	5.9	5.4	3	8	16.8	7	11.2	8.4	11.35	6.2	7.1
YDL175C	AIR2	50.8	11.8	17	4.5	19.4	24.7	23.5	9.7	35.1	18.25	20.25	7.1
YDL187C	YDL187C	61.1	29.1	23.5	7.4	25.5	24.6	16.7	6.8	43.3	26.85	20.1	7.1
YDR261C	EXG2	61.1	29.8	23.6	8	25.1	17	15.6	6.2	43.1	23.4	19.6	7.1
YER042W	MXR1	59.6	33.3	19.5	7.8	25.5	18.1	11.8	6.4	42.55	25.7	15.65	7.1
YER182W	FMP10	62.8	29.6	31.6	8.6	26.1	24.2	20	5.6	44.45	26.9	25.8	7.1
YHR200W	RPN10	82.1	31.4	19.9	6.7	23.5	30.5	14.2	7.5	52.8	30.95	17.05	7.1
YIL069C	RPS24B	48.3	19.9	14.4	10.2	14.7	19.4	12.6	4	31.5	19.65	13.5	7.1
YJL146W	IDS2	56	28.4	19.9	6.5	26.6	19.6	17.3	7.7	41.3	24	18.6	7.1
YKL092C	BUD2	56.3	12.1	26.4	4.3	33.7	23.4	28.6	9.9	45	17.75	27.5	7.1
YLR142W	PUT1	61.1	28.9	24.1	8.1	25.2	23	18.4	6.1	43.15	25.95	21.25	7.1
YLR307W	CDA1	46.2	11.4	22.2	9.5	30.7	20.8	15.3	4.7	38.45	16.1	18.75	7.1
YML007W	YAP1	42.1	17.2	11.2	11	21.8	12.6	9.2	3.2	31.95	14.9	10.2	7.1
YML027W	YOX1	49.8	10.8	16.9	5.5	31.7	20.5	16.6	8.7	40.75	15.65	16.75	7.1
YMR265C	YMR265C	55.2	28.2	12.4	8.3	22.9	18.2	14.5	5.9	39.05	23.2	13.45	7.1
YNL167C	SKO1	61	26.4	15.7	4.9	25.3	24	25.3	9.3	43.15	25.2	20.5	7.1
YNL229C	URE2	47.7	15.3	14	8.2	11.8	12.5	13.4	6	29.75	13.9	13.7	7.1
YOR337W	TEA1	63.4	11.9	13.9	6	36.7	21.6	16.5	8.2	50.05	16.75	15.2	7.1
YPL003W	ULA1	59.2	40	16.7	8.3	25.9	24.6	15.9	5.9	42.55	32.3	16.3	7.1
YPL015C	HST2	57.5	21.1	26.1	7	22.5	21.6	21	7.2	40	21.35	23.55	7.1
YPL141C	YPL141C	49.8	25.7	15.5	8.1	23.7	18.7	11.7	6.1	36.75	22.2	13.6	7.1
YAL019W	FUN30	64	27.6	7	10.8	29.7	18.4	17.1	3.5	46.85	23	12.05	7.15
YBL052C	SAS3	47.6	29.2	18.8	8.7	17.2	17.6	14	5.6	32.4	23.4	16.4	7.15
YBL053W	YBL053W	51.2	28	16.9	8.1	21.6	17	18.7	6.2	36.4	22.5	17.8	7.15
YBR090C-A	NHP6B	60.8	25.3	18.4	6.9	23.3	20.8	15.6	7.4	42.05	23.05	17	7.15
YDR262W	YDR262W	48.2	28.3	23.6	10.1	24.3	22	17.4	4.2	36.25	25.15	20.5	7.15
YDR281C	PHM6	55.9	9	14.1	3.7	29.6	24.4	16.9	10.6	42.75	16.7	15.5	7.15
YDR329C	PEX3	52.9	25.7	13.3	11.9	19.8	12.3	7.6	2.4	36.35	19	10.45	7.15
YGL149W	YGL149W	38.4	13.9	13.8	5.7	21.7	19.7	30.6	8.6	30.05	16.8	22.2	7.15
YGL199C	YGL199C	64.2	28.1	15.2	8.4	25	19.3	15.3	5.9	44.6	23.7	15.25	7.15
YHR207C	SET5	79.4	24.4	8.8	8.1	19.8	19.6	6.6	6.2	49.6	22	7.7	7.15
YIL139C	REV7	57.2	14.8	14.9	8.5	25.6	19	16.1	5.8	41.4	16.9	15.5	7.15
YIL146C	ECM37	66.1	36.5	28.8	8.3	24.6	21.4	13.1	6	45.35	28.95	20.95	7.15
YJL165C	HAL5	55.9	31.6	23.4	8.4	27.7	25.3	18.7	5.9	41.8	28.45	21.05	7.15
YLR253W	YLR253W	56.3	33.9	14	7.7	27	21.8	22.3	6.6	41.65	27.85	18.15	7.15
YLR300W	EXG1	59	31.6	17.6	6.7	26	21.9	14.4	7.6	42.5	26.75	16	7.15
YNL051W	COG5	73	41	17.8	3.4	25.9	28.2	29.7	10.9	49.45	34.6	23.75	7.15
YNL111C	CYB5	50.4	30.3	21.2	8.7	22.3	17.9	15.5	5.6	36.35	24.1	18.35	7.15
YNL173C	MDG1	59.1	31	18.6	7.2	25	20	15.3	7.1	42.05	25.5	16.95	7.15
YOL141W	PPM2	66.8	37.1	29.5	10.2	23.3	20.4	17.1	4.1	45.05	28.75	23.3	7.15
YPL077C	YPL077C	51.9	24.7	13.3	8.3	21	19.2	15.1	6	36.45	21.95	14.2	7.15
YBL010C	YBL010C	49.2	32.4	16.6	5.7	17.7	21.3	19.3	8.7	33.45	26.85	17.95	7.2
YCR073C	SSK22	58.3	30.1	20.4	6.6	25.3	21.3	17.8	7.8	41.8	25.7	19.1	7.2
YDR125C	ECM18	45.7	9.5	13.3	3	19.3	22.3	19.7	11.4	32.5	15.9	16.5	7.2
YEL068C	YEL068C	67.5	30.8	20.4	9.2	21.6	20.5	16.8	5.2	44.55	25.65	18.6	7.2
YGR117C	YGR117C	62.2	13.5	16.1	7	27.1	23.1	16.4	7.4	44.65	18.3	16.25	7.2
YHL029C	OCA5	51.5	17.4	12.3	10.2	13.3	14	15.9	4.2	32.4	15.7	14.1	7.2
YHL046C	PAU13	45.7	26.1	19.9	5.1	19.9	24.5	19.3	9.3	32.8	25.3	19.6	7.2
YIL010W	DOT5	55	26.5	19.2	6.6	25.1	23.1	20.6	7.8	40.05	24.8	19.9	7.2
YIL132C	CSM2	45.4	23.7	13.8	5.8	26.3	23.4	20.9	8.6	35.85	23.55	17.35	7.2
YJL007C	YJL007C	55.3	31.7	21.1	9.9	22.1	21.8	16.8	4.5	38.7	26.75	18.95	7.2
YJR020W	YJR020W	62.4	31.1	21.8	6.8	24.2	15.7	18	7.6	43.3	23.4	19.9	7.2
YMR007W	YMR007W	54.2	25.2	14.6	8.1	27.8	21.2	16.7	6.3	41	23.2	15.65	7.2
YMR119W-A	YMR119W-A	59.2	28.9	17.9	9.2	21.4	16	13.8	5.2	40.3	22.45	15.85	7.2
YNL275W	BOR1	57.4	38.9	21.1	9.7	25.5	17.4	14.2	4.7	41.45	28.15	17.65	7.2
YNL325C	FIG4	32.5	13.4	9	4.7	17.6	13.4	23.9	9.7	25.05	13.4	16.45	7.2
YOL011W	PLB3	60.4	34.7	23.6	9.3	25.7	21.3	13.8	5.1	43.05	28	18.7	7.2
YOL158C	ENB1	58.2	30.4	30.7	9.3	25.6	22.7	23	5.1	41.9	26.55	26.85	7.2
YBL057C	PTH2	53.7	32.9	22.7	9	22.2	19.3	13.2	5.5	37.95	26.1	17.95	7.25
YBL085W	BOI1	62.2	29.8	18.9	7.3	22.5	18.7	15.9	7.2	42.35	24.25	17.4	7.25
YBR105C	VID24	36.1	25.3	8.2	6.8	22	23.3	13.2	7.7	29.05	24.3	10.7	7.25
YCL030C	HIS4	62.1	12.6	24.8	5.1	31.2	19.7	20.9	9.4	46.65	16.15	22.85	7.25
YCR061W	YCR061W	10.7	9.4	5.2	4.1	9.7	12.1	7.3	10.4	10.2	10.75	6.25	7.25
YCR082W	AHC2	57.5	12.3	16.8	8.9	30	20.8	15.7	5.6	43.75	16.55	16.25	7.25
YDL159W	STE7	57.1	29.3	26.1	8	25.5	17.9	20.2	6.5	41.3	23.6	23.15	7.25
YDL184C	RPL41A	54.6	26.1	11.2	10.4	21.2	19	13	4.1	37.9	22.55	12.1	7.25
YER167W	BCK2	65.6	40.3	30.6	11.3	25.9	23.2	20.2	3.2	45.75	31.75	25.4	7.25
YGR007W	MUQ1	62.3	31.8	26.1	9.7	23.9	17.6	12.6	4.8	43.1	24.7	19.35	7.25
YIL105C	SLM1	63.1	18.4	13.6	10.1	27.8	17.7	9.7	4.4	45.45	18.05	11.65	7.25
YJL017W	YJL016W_p	43.9	15.5	18.7	4	20.5	18.8	13.5	10.5	32.2	17.15	16.1	7.25
YJL131C	YJL131C	46.8	20.2	8.2	3.6	18.6	22.9	20.7	10.9	32.7	21.55	14.45	7.25
YJR040W	GEF1	23.2	9.8	3	7.1	6	8.2	10.4	7.4	14.6	9	6.7	7.25
YJR058C	APS2	62	29.2	17.3	5.9	23.6	18.2	12.3	8.6	42.8	23.7	14.8	7.25
YKL106W	AAT1	62.1	31.8	26.3	7.2	26.8	24.9	20.3	7.3	44.45	28.35	23.3	7.25
YKL160W	ELF1	66.8	8.5	18.6	4	34.4	19	22.7	10.5	50.6	13.75	20.65	7.25
YLR345W	YLR345W	50.9	27.3	24.1	8.7	23.1	24.5	27.1	5.8	37	25.9	25.6	7.25
YLR349W	YLR349W	52.4	29.4	19.6	8.7	24.8	20.2	18.5	5.8	38.6	24.8	19.05	7.25
YMR189W	GCV2	54.7	31.2	26.7	8.6	26.2	22.7	19.9	5.9	40.45	26.95	23.3	7.25
YOR113W	AZF1	55.1	38.5	18.1	4.4	30.7	28.9	28.6	10.1	42.9	33.7	23.35	7.25
YOR214C	YOR214C	56.6	8	32.5	4.9	39.4	23.7	24.1	9.6	48	15.85	28.3	7.25
YOR255W	OSW1	54.3	7.4	16.2	5.7	34.8	28.4	22	8.8	44.55	17.9	19.1	7.25
YPR120C	CLB5	103.8	50.2	2.9	10.7	17	30.3	24.1	3.8	60.4	40.25	13.5	7.25
YPR151C	SUE1	73.6	13.1	29.3	5	28.7	13.8	23.9	9.5	51.15	13.45	26.6	7.25
YAL024C	LTE1	61.2	33.5	18.4	9.4	23.5	17.4	16.7	5.2	42.35	25.45	17.55	7.3
YDL121C	YDL121C	53.3	28.4	3	7.9	23.2	20	12.8	6.7	38.25	24.2	7.9	7.3
YDL134C-A	RPL41B_p	52.6	35.9	26.3	6.1	23.1	22.8	21.2	8.5	37.85	29.35	23.75	7.3
YDR370C	YDR370C	58.8	32	25.4	8.8	25.4	19.9	22.1	5.8	42.1	25.95	23.75	7.3
YDR401W	YDR401W	63.7	13.5	18.6	4.7	19	19.3	21.8	9.9	41.35	16.4	20.2	7.3
YGL049C	TIF4632	60.7	31.9	18.1	6	26.5	23.6	24.5	8.6	43.6	27.75	21.3	7.3
YGL083W	SCY1	62.4	26.1	29.3	10	15.5	14.3	11.7	4.6	38.95	20.2	20.5	7.3
YGL144C	ROG1	56.9	32.4	27.9	7.4	23.6	22.3	18.6	7.2	40.25	27.35	23.25	7.3
YGR144W	THI4	60.7	30.1	21.3	7.7	21.7	21.6	18.4	6.9	41.2	25.85	19.85	7.3
YGR219W	YGR219W	6.4	5.5	7.8	3	4.3	4.3	17.2	11.6	5.35	4.9	12.5	7.3
YGR239C	PEX21	69.2	29.6	27	9.7	23.1	19.2	18.8	4.9	46.15	24.4	22.9	7.3
YLR178C	TFS1	57.6	28.1	20.3	6.8	28.4	26.2	27.7	7.8	43	27.15	24	7.3
YLR283W	YLR283W	60.6	24.5	24.1	6	24.7	16.4	15.7	8.6	42.65	20.45	19.9	7.3
YLR311C	YLR311C	61.3	36.2	14.8	5.9	25.3	23.9	18.8	8.7	43.3	30.05	16.8	7.3
YMR054W	STV1	41	7.3	7.1	1	28.9	26.7	37.7	13.6	34.95	17	22.4	7.3
YMR305C	SCW10	45.4	17.6	2.3	3.5	21.2	19.3	21.5	11.1	33.3	18.45	11.9	7.3
YNL219C	ALG9	100.4	63	34.5	8.1	24.6	25.9	23.7	6.5	62.5	44.45	29.1	7.3
YOL107W	YOL107W	54	28.8	23.8	7.9	24.1	21.3	15.7	6.7	39.05	25.05	19.75	7.3
YOR024W	IRC12	63.9	32.5	19.4	9.7	24.7	18	16.6	4.9	44.3	25.25	18	7.3
YOR137C	SIA1	57.3	6.5	16.9	2.2	51.7	36.3	25.1	12.4	54.5	21.4	21	7.3
YPL108W	YPL108W	49.8	13.8	21.9	5.2	20.9	22.9	17.1	9.4	35.35	18.35	19.5	7.3
YPL115C	BEM3	53.1	28	20.8	9.8	22.1	15.4	8.3	4.8	37.6	21.7	14.55	7.3
YBL088C	TEL1	59.7	28.2	20.4	8.4	23.9	21.5	18.9	6.3	41.8	24.85	19.65	7.35
YBR245C	ISW1	49.3	26.2	16.2	6.9	24.5	23.4	29.2	7.8	36.9	24.8	22.7	7.35
YCL051W	LRE1	57.6	22.2	13.5	10.6	28	15.1	10.7	4.1	42.8	18.65	12.1	7.35
YCR008W	SAT4	55.9	27.8	22.5	9.3	26.1	22.2	16.7	5.4	41	25	19.6	7.35
YDR153C	ENT5	53.2	16.7	20.2	3.5	21.9	17.4	18.6	11.2	37.55	17.05	19.4	7.35
YDR249C	YDR249C	57	26.6	16.2	9.3	24.2	20.4	15.2	5.4	40.6	23.5	15.7	7.35
YDR453C	TSA2	57.1	35.8	29.1	7.6	23	21.1	18.8	7.1	40.05	28.45	23.95	7.35
YDR491C	YDR491C	20.1	9.7	11.1	5.9	28.4	20.5	18.5	8.8	24.25	15.1	14.8	7.35
YEL048C	YEL048C	55.3	26.8	8	7.7	20.3	18.5	15.8	7	37.8	22.65	11.9	7.35
YFL034W	YFL034W	59.7	36.2	16.5	6.8	22.1	23.2	21.6	7.9	40.9	29.7	19.05	7.35
YGL198W	YIP4	62.4	9	17.7	7.5	38.9	24.2	12.5	7.2	50.65	16.6	15.1	7.35
YJL193W	YJL193W	58.4	24.1	23	9.1	27.1	25.5	19.2	5.6	42.75	24.8	21.1	7.35
YLR041W	YLR041W	48.9	28.2	22.1	9.4	23.2	21.5	19.3	5.3	36.05	24.85	20.7	7.35
YLR144C	ACF2	48.8	28.1	23.7	7.8	24	21	18.6	6.9	36.4	24.55	21.15	7.35
YLR205C	HMX1	57.8	28.7	2.4	4.1	24.6	22.6	26.8	10.6	41.2	25.65	14.6	7.35
YLR356W	YLR356W	53.3	28.6	17.8	9.6	25.2	22.2	16.9	5.1	39.25	25.4	17.35	7.35
YLR390W	ECM19	47.2	16.2	17	6.7	21.3	23.1	19.4	8	34.25	19.65	18.2	7.35
YML066C	SMA2	59.8	27	20.7	8.4	23.5	21.2	20.1	6.3	41.65	24.1	20.4	7.35
YMR055C	BUB2	60.7	34.1	17.6	8.2	23.7	20.4	21.8	6.5	42.2	27.25	19.7	7.35
YMR169C	ALD3	60.9	15.2	18.3	6.2	30.9	19.9	19.1	8.5	45.9	17.55	18.7	7.35
YNL001W	DOM34	58.7	25.3	23.7	4.6	26.8	23.3	19.5	10.1	42.75	24.3	21.6	7.35
YNL090W	RHO2	54.2	26.8	20.3	7.9	18.6	17.7	23.2	6.8	36.4	22.25	21.75	7.35
YNL175C	NOP13	53.8	26.5	17.4	8.4	23.4	21.3	16.4	6.3	38.6	23.9	16.9	7.35
YNL231C	PDR16	58.5	28.5	18.8	8.2	21.5	17.6	14.3	6.5	40	23.05	16.55	7.35
YOL007C	CSI2	34.8	18.8	14.1	9.3	21.6	20.1	18.5	5.4	28.2	19.45	16.3	7.35
YOR086C	TCB1	59.3	31.6	21.8	8.3	21.2	17.3	13.6	6.4	40.25	24.45	17.7	7.35
YPL194W	DDC1	52.6	30.3	18.8	9.6	19.4	17.1	12.1	5.1	36	23.7	15.45	7.35
YPR173C	VPS4	15.4	10.9	7.2	7.5	9.3	13.6	17.9	7.2	12.35	12.25	12.55	7.35
YPR174C	YPR174C	52.3	10.2	12.6	6.9	35.2	23.3	18.5	7.8	43.75	16.75	15.55	7.35
YDL227C	HO	66.2	25.7	11.1	4.9	21.2	24.2	37	9.9	43.7	24.95	24.05	7.4
YDR368W	YPR1	58.1	30.3	24.1	7.1	23.5	20.6	14.9	7.7	40.8	25.45	19.5	7.4
YDR501W	PLM2	57.6	32.3	23.9	7.6	23.6	20.4	16.6	7.2	40.6	26.35	20.25	7.4
YEL065W	SIT1	54.9	29.3	20.5	8.3	24.6	21.7	20	6.5	39.75	25.5	20.25	7.4
YFL054C	YFL054C	63.5	29.1	19	9.2	22.7	20.1	16.3	5.6	43.1	24.6	17.65	7.4
YGR112W	SHY1	55	20.6	14.4	10.5	5.3	4.3	10	4.3	30.15	12.45	12.2	7.4
YGR201C	YGR201C	51.9	13.8	26.9	7.7	30.3	19.4	19.2	7.1	41.1	16.6	23.05	7.4
YHL019C	APM2	51.5	29.7	15.8	6.6	20.7	22.5	10.1	8.2	36.1	26.1	12.95	7.4
YHL034C	SBP1	21.3	15.4	14.2	4.3	17	16.2	27.5	10.5	19.15	15.8	20.85	7.4
YJR036C	HUL4	52.9	15.5	25.1	4.7	22.4	22.1	20	10.1	37.65	18.8	22.55	7.4
YJR043C	POL32	51.9	25.4	9.4	12	20.8	11.6	16.3	2.8	36.35	18.5	12.85	7.4
YKL211C	TRP3	55.1	19.6	26.4	10.6	26.3	19.9	14.3	4.2	40.7	19.75	20.35	7.4
YKR101W	SIR1	61.6	26.3	22.2	9.5	22	17.8	15.6	5.3	41.8	22.05	18.9	7.4
YLR070C	XYL2	60.5	32.2	28.1	7.9	25.5	22.2	20.9	6.9	43	27.2	24.5	7.4
YNL013C	YNL013C	53	13.6	21.5	9.7	30.7	21.3	23.6	5.1	41.85	17.45	22.55	7.4
YOR045W	TOM6	64.2	28.6	7.4	3.9	22.8	23.4	19.9	10.9	43.5	26	13.65	7.4
YOR064C	YNG1	54.4	27.4	23.2	9.3	23.9	16.8	15	5.5	39.15	22.1	19.1	7.4
YOR384W	FRE5	63.1	34.4	31.2	9.6	26.8	23.4	24	5.2	44.95	28.9	27.6	7.4
YBL070C	YBL070C	59	29.3	18	7.6	22.6	17.5	15.1	7.3	40.8	23.4	16.55	7.45
YDR093W	DNF2	49.9	18.3	13.6	8	20.2	16.1	13.9	6.9	35.05	17.2	13.75	7.45
YDR135C	YCF1	61.3	32.1	12.5	8.3	24.5	23.3	16.7	6.6	42.9	27.7	14.6	7.45
YDR157W	YDR157W	49.6	3.9	8.4	3.8	48.5	24	14.5	11.1	49.05	13.95	11.45	7.45
YDR229W	IVY1	54.6	30	18.9	6.8	24.7	20.6	16	8.1	39.65	25.3	17.45	7.45
YDR502C	SAM2	55	30.5	33.4	7.9	24.4	20.9	19.3	7	39.7	25.7	26.35	7.45
YDR536W	STL1	89.1	11.2	23.1	6.8	28	24.3	20	8.1	58.55	17.75	21.55	7.45
YER002W	NOP16	35.6	20.4	8.1	4.1	17.2	12.9	17.5	10.8	26.4	16.65	12.8	7.45
YHL024W	RIM4	63.1	29.7	24.2	11.6	24.2	18.9	14.6	3.3	43.65	24.3	19.4	7.45
YHR094C	HXT1	53.5	26.7	14.6	8.3	25.7	19.7	12.3	6.6	39.6	23.2	13.45	7.45
YKR098C	UBP11	56.3	34.3	20.5	7.2	26.6	22.8	15.4	7.7	41.45	28.55	17.95	7.45
YLL026W	HSP104	60.9	28.2	27.6	9.2	22.2	18.7	11.9	5.7	41.55	23.45	19.75	7.45
YLR445W	YLR445W	66.4	26	21.7	11.5	29.2	20.2	11.2	3.4	47.8	23.1	16.45	7.45
YNL008C	ASI3	62.5	21.2	23.1	6.8	23.8	17.6	13.8	8.1	43.15	19.4	18.45	7.45
YNL146W	YNL146W	67.5	25.6	22.1	13.3	26	17.3	12	1.6	46.75	21.45	17.05	7.45
YNL311C	SKP2	63.1	33.8	26.9	8.8	26.2	23.2	22.7	6.1	44.65	28.5	24.8	7.45
YPL096W	PNG1	57	27	21	8.9	26.4	23.8	14.8	6	41.7	25.4	17.9	7.45
YPR063C	YPR063C	58.4	35.7	28.1	6.6	23.3	23.8	20.4	8.3	40.85	29.75	24.25	7.45
YPR095C	SYT1	59.9	30.4	17.7	7.7	23.8	22.3	19.4	7.2	41.85	26.35	18.55	7.45
YBR024W	SCO2	60	31.4	16.7	12	28.2	19.8	11.1	3	44.1	25.6	13.9	7.5
YDR274C	YDR274C	60.1	44.9	25.6	9.3	18.5	19.3	20.1	5.7	39.3	32.1	22.85	7.5
YDR451C	YHP1	58	32.3	23	9.5	22.7	21.6	12.1	5.5	40.35	26.95	17.55	7.5
YER098W	UBP9	72.5	37.3	18.6	11	26.6	25.2	16.1	4	49.55	31.25	17.35	7.5
YER143W	DDI1	51.6	25.5	15.5	10.3	24.4	20.5	18.5	4.7	38	23	17	7.5
YFL048C	EMP47	58.7	28.4	21.9	9.6	23.1	21	18	5.4	40.9	24.7	19.95	7.5
YFR049W	YMR31	55.3	32.7	23.7	6.2	23.8	20	16.7	8.8	39.55	26.35	20.2	7.5
YGL226W	YGL226W	58.8	35	19.1	5.2	24.3	23	25.5	9.8	41.55	29	22.3	7.5
YHR033W	YHR033W	58.5	28.3	22.6	7.5	24.7	22.5	19	7.5	41.6	25.4	20.8	7.5
YIR036C	IRC24	64.2	35.2	25.7	7.9	26.7	23	19.3	7.1	45.45	29.1	22.5	7.5
YJL155C	FBP26	54.7	24.9	22.1	5.6	24.7	20.4	24.3	9.4	39.7	22.65	23.2	7.5
YKR075C	YKR075C	53.8	27	23.3	9.9	25.2	19	15.2	5.1	39.5	23	19.25	7.5
YML021C	UNG1	35.1	21.5	19.3	7.5	19.6	20.6	13.8	7.5	27.35	21.05	16.55	7.5
YMR040W	YET2	60.7	22.7	24.1	10.5	29.1	19.1	13.1	4.5	44.9	20.9	18.6	7.5
YNL031C	HHT2	56.1	28.9	14.7	7.5	19.6	18	12.8	7.5	37.85	23.45	13.75	7.5
YOL147C	PEX11	58.3	28.3	20.8	10.2	24.8	21.3	17	4.8	41.55	24.8	18.9	7.5
YOL153C	YOL153C	65.8	9.3	22.6	4.3	45.3	28.1	27.3	10.7	55.55	18.7	24.95	7.5
YOR303W	CPA1	56.7	25	15.7	5.9	28.2	25.5	24.6	9.1	42.45	25.25	20.15	7.5
YOR320C	GNT1	58.2	29.7	18.2	8.1	25.1	22	21.6	6.9	41.65	25.85	19.9	7.5
YPL039W	YPL039W	58.4	28.1	18.8	9.1	23.1	17.5	13.7	5.9	40.75	22.8	16.25	7.5
YBR107C	IML3	53.4	30.6	23.4	7.6	23.3	20.9	20.3	7.5	38.35	25.75	21.85	7.55
YDL059C	RAD59	44.3	28.1	18.4	10.1	24.1	18.8	14.7	5	34.2	23.45	16.55	7.55
YDR516C	EMI2	59.3	30.1	25.6	9.7	24.5	22.1	19.1	5.4	41.9	26.1	22.35	7.55
YEL001C	IRC22	56.5	32.1	22.7	8.2	25.5	21.1	20	6.9	41	26.6	21.35	7.55
YEL071W	DLD3	66.8	28.9	18.5	7	26.6	23.7	20	8.1	46.7	26.3	19.25	7.55
YER047C	SAP1	49	10.8	19.6	7.3	17.3	21.8	14.3	7.8	33.15	16.3	16.95	7.55
YGL082W	YGL082W	49.1	28.7	17.3	8	26	15.4	13.6	7.1	37.55	22.05	15.45	7.55
YGL253W	HXK2	59.7	34.9	25.7	10.4	27.3	24.8	11.9	4.7	43.5	29.85	18.8	7.55
YHR103W	SBE22	60.2	28.4	24	9.4	22.9	18.2	13.1	5.7	41.55	23.3	18.55	7.55
YHR152W	SPO12	52.2	28	14.5	7.8	22	18.8	11.6	7.3	37.1	23.4	13.05	7.55
YJL103C	GSM1	66.9	31.3	19	9	27.2	24.3	22.1	6.1	47.05	27.8	20.55	7.55
YKL168C	KKQ8	54.2	2.9	7.7	5.4	24.8	17.7	25.7	9.7	39.5	10.3	16.7	7.55
YLR422W	YLR422W	34.2	14.9	9.9	5.2	16.3	15.8	20.6	9.9	25.25	15.35	15.25	7.55
YNL020C	ARK1	60.9	32.8	24.8	9.1	25.7	23	17.5	6	43.3	27.9	21.15	7.55
YNL234W	YNL234W	58	31	24.8	9.1	26	23.1	16.6	6	42	27.05	20.7	7.55
YOL053W	YOL053W	56.8	31.2	17.6	9	21	21.5	17.5	6.1	38.9	26.35	17.55	7.55
YOL084W	PHM7	56.8	32.7	24.4	9.6	24.2	22.6	15.3	5.5	40.5	27.65	19.85	7.55
YOL112W	MSB4	57.8	33.9	24.2	9.2	24.5	18.7	14.4	5.9	41.15	26.3	19.3	7.55
YOR308C	SNU66	58.7	31	18.9	10.2	23.9	18.7	12.7	4.9	41.3	24.85	15.8	7.55
YOR351C	MEK1	56.5	8.9	17.5	4.2	43.4	30.5	26.3	10.9	49.95	19.7	21.9	7.55
YPL127C	HHO1	51.1	26.5	27.7	8.6	24.8	23.5	22.8	6.5	37.95	25	25.25	7.55
YPR129W	SCD6	63.4	22.8	14	8.1	34	26.8	18.3	7	48.7	24.8	16.15	7.55
YDR336W	YDR336W	48.9	12.2	21.9	8.3	26.9	19.6	11	6.9	37.9	15.9	16.45	7.6
YDR345C	HXT3	61.7	11.7	23.6	4.9	41.6	17.6	23.5	10.3	51.65	14.65	23.55	7.6
YEL014C	YEL014C	67.1	34.4	23.9	8.9	25.9	22.8	17.1	6.3	46.5	28.6	20.5	7.6
YGL004C	RPN14	47.4	22.2	10.2	6.4	21.3	20.9	15.9	8.8	34.35	21.55	13.05	7.6
YGL251C	HFM1	51.2	10.5	20.1	11	31	19.6	14.4	4.2	41.1	15.05	17.25	7.6
YGR019W	UGA1	57.2	25.4	22.7	9.5	23.7	20	16.5	5.7	40.45	22.7	19.6	7.6
YGR137W	YGR137W	55.5	17.8	22.2	8.6	24.6	20.4	14.9	6.6	40.05	19.1	18.55	7.6
YGR224W	AZR1	52.4	14.1	16.8	6.8	29.2	20.4	13.7	8.4	40.8	17.25	15.25	7.6
YGR248W	SOL4	61.1	21	25.9	8.4	24.4	20.8	16.3	6.8	42.75	20.9	21.1	7.6
YHR003C	YHR003C	61	23.5	16.4	5.3	25.6	23.6	19.9	9.9	43.3	23.55	18.15	7.6
YHR137W	ARO9	62.5	36.6	25	8.2	24.3	18.6	15.8	7	43.4	27.6	20.4	7.6
YJL030W	MAD2	60.7	30.1	24.6	7.2	26.2	23	18.1	8	43.45	26.55	21.35	7.6
YJR003C	YJR003C	56.7	30.1	24.1	7.8	25.1	20.4	18.5	7.4	40.9	25.25	21.3	7.6
YKL038W	RGT1	41.3	14.5	10.7	4.2	21.3	25.1	33.3	11	31.3	19.8	22	7.6
YKR021W	ALY1	60.2	25.7	20.8	8.2	20.7	13.5	8.8	7	40.45	19.6	14.8	7.6
YLR057W	YLR057W	51.7	19	15.9	8.8	25.8	19.8	12.3	6.4	38.75	19.4	14.1	7.6
YLR209C	PNP1	53	24.1	22.5	6.9	21.8	22.9	26.6	8.3	37.4	23.5	24.55	7.6
YLR394W	CST9	58.8	32.2	22.1	7.7	25	21	17.2	7.5	41.9	26.6	19.65	7.6
YLR420W	URA4	53.4	16.2	21.7	8.3	30	24.7	17.5	6.9	41.7	20.45	19.6	7.6
YML047C	PRM6	58.4	30.4	26.1	8	24	19.4	17.9	7.2	41.2	24.9	22	7.6
YNR067C	DSE4	56.3	24	26.8	7.7	24.9	24.1	17	7.5	40.6	24.05	21.9	7.6
YOR349W	CIN1	56.5	35.7	13.1	8.2	25.8	19.9	18.3	7	41.15	27.8	15.7	7.6
YPL171C	OYE3	57.1	29.4	20.8	7.9	24.1	21.6	16.5	7.3	40.6	25.5	18.65	7.6
YPL236C	YPL236C	56.5	27	15.4	7.8	22.7	18.7	14	7.4	39.6	22.85	14.7	7.6
YPR023C	EAF3	57.6	25.3	13.2	5.7	19.9	14.8	14.8	9.5	38.75	20.05	14	7.6
YPR096C	YPR096C	56.8	27.7	24.2	8.6	23.9	20.1	19.6	6.6	40.35	23.9	21.9	7.6
YBR054W	YRO2	51.9	29.2	27	7.7	24.3	21.3	22.5	7.6	38.1	25.25	24.75	7.65
YBR141C	YBR141C	48.9	21.7	26.8	10.4	16.6	17.2	18	4.9	32.75	19.45	22.4	7.65
YBR150C	TBS1	52.8	8.9	29.1	4.1	25.1	19.6	21.5	11.2	38.95	14.25	25.3	7.65
YBR294W	SUL1	60.3	30.6	23.9	8.2	26.9	21.1	19.5	7.1	43.6	25.85	21.7	7.65
YDL136W	RPL35B	22.7	14.9	4.3	5.6	29.4	43.8	11.7	9.7	26.05	29.35	8	7.65
YDL225W	SHS1	37	22.9	16.4	5.9	21.9	21.3	21.7	9.4	29.45	22.1	19.05	7.65
YDR354W	TRP4	76	26.5	21.9	9.4	21.4	16.8	14.4	5.9	48.7	21.65	18.15	7.65
YDR503C	LPP1	59.8	30.4	22.7	10	26.6	23	18.8	5.3	43.2	26.7	20.75	7.65
YDR537C	YDR537C	55.8	7.2	11.5	4.3	21	15.2	13.7	11	38.4	11.2	12.6	7.65
YER156C	YER156C	44.8	21.8	15.5	6.4	22.3	13.9	7.2	8.9	33.55	17.85	11.35	7.65
YFL063W	YFL063W	35.7	11.5	19.6	5.6	28.1	23	17.8	9.7	31.9	17.25	18.7	7.65
YGL101W	YGL101W	51.7	37	30.1	6.8	22.6	26.5	20.4	8.5	37.15	31.75	25.25	7.65
YGR040W	KSS1	56.5	30.7	23.3	10.8	24.6	17.6	18.3	4.5	40.55	24.15	20.8	7.65
YIL149C	MLP2	62.4	39.5	21.3	8.8	24.5	23.3	15.7	6.5	43.45	31.4	18.5	7.65
YJL045W	YJL045W	54.6	29.2	17.8	8	24.6	19.7	13.1	7.3	39.6	24.45	15.45	7.65
YJL068C	YJL068C	51.4	31	20.1	10	25.4	22.1	22.2	5.3	38.4	26.55	21.15	7.65
YJL171C	YJL171C	63.1	37.2	23	8.7	27	21.3	22.2	6.6	45.05	29.25	22.6	7.65
YKL091C	YKL091C	62.9	7.3	24.4	3.6	30.5	20.2	20.1	11.7	46.7	13.75	22.25	7.65
YMR262W	YMR262W	54.2	26.8	22.5	7.6	22.5	20.5	17.2	7.7	38.35	23.65	19.85	7.65
YMR300C	ADE4	57.2	28.8	28.3	4.7	25.3	17	33.8	10.6	41.25	22.9	31.05	7.65
YNL193W	YNL193W	56	32.4	21.2	7.5	24	22.8	14.2	7.8	40	27.6	17.7	7.65
YNL268W	LYP1	46.4	20.6	17.6	9.5	17.7	14	12.6	5.8	32.05	17.3	15.1	7.65
YNR075W	COS10	64.5	24.6	15.6	10.9	26.9	15.6	8.2	4.4	45.7	20.1	11.9	7.65
YOR234C	RPL33B	121.4	33.1	49.6	8.4	23.3	21.6	23.7	6.9	72.35	27.35	36.65	7.65
YAL040C	CLN3	62.8	24.5	13.9	11.4	27.9	21.3	22.4	4	45.35	22.9	18.15	7.7
YAL055W	PEX22	44.4	14.4	16.2	10.7	24.5	16.2	17	4.7	34.45	15.3	16.6	7.7
YBL101C	ECM21	42.8	19.5	10.1	5.8	15.3	22.5	28.8	9.6	29.05	21	19.45	7.7
YBR032W	YBR032W	51.5	10.9	23.6	4.4	28.5	20.1	17.4	11	40	15.5	20.5	7.7
YFR041C	ERJ5	57.9	24.5	20.7	6.7	19	15.9	36.3	8.7	38.45	20.2	28.5	7.7
YGR054W	YGR054W	49.6	24.3	17.8	7.9	22.3	20.3	21.2	7.5	35.95	22.3	19.5	7.7
YHR126C	YHR126C	56.9	31.5	27.7	10.3	25	23.4	20.9	5.1	40.95	27.45	24.3	7.7
YHR140W	YHR140W	70	14.9	17.4	5.9	22.7	18.4	16	9.5	46.35	16.65	16.7	7.7
YJL037W	IRC18	61.7	36.8	19.9	9.2	22.5	17.3	15.4	6.2	42.1	27.05	17.65	7.7
YKR093W	PTR2	59.2	25.6	22	10.1	28	22	16.9	5.3	43.6	23.8	19.45	7.7
YLR064W	YLR064W	47.9	25.9	23.4	6.6	21.9	22	20.4	8.8	34.9	23.95	21.9	7.7
YLR248W	RCK2	55.4	9.5	15.5	7.5	34.8	17.6	20.1	7.9	45.1	13.55	17.8	7.7
YLR442C	SIR3	51.6	19.8	19	7.8	19.1	14.3	11.8	7.6	35.35	17.05	15.4	7.7
YML080W	DUS1	63.9	24.2	15.9	10	25.6	19.7	10.4	5.4	44.75	21.95	13.15	7.7
YMR306W	FKS3	64.7	30.1	20.5	8.5	25.4	20.9	23.5	6.9	45.05	25.5	22	7.7
YNL269W	BSC4	58.2	31.7	26	9.3	24	20.1	16.5	6.1	41.1	25.9	21.25	7.7
YOL043C	NTG2	62.6	36.1	22	7.2	26.3	24.7	13.9	8.2	44.45	30.4	17.95	7.7
YOL099C	YOL099C	57.2	23.4	20	7.9	18.8	18	16.6	7.5	38	20.7	18.3	7.7
YOR118W	YOR118W	48.6	10.8	15.4	6.4	30	21	17.6	9	39.3	15.9	16.5	7.7
YOR386W	PHR1	70.6	32.3	18.1	10.5	25.9	20	16.9	4.9	48.25	26.15	17.5	7.7
YPL121C	MEI5	80.1	13.6	24.6	9.8	27.9	20.4	17.7	5.6	54	17	21.15	7.7
YBL054W	YBL054W	79.8	30.6	26.8	10.6	26.3	19.5	16	4.9	53.05	25.05	21.4	7.75
YBR225W	YBR225W	66.1	39.1	43	10.2	33.3	38.5	37.2	5.3	49.7	38.8	40.1	7.75
YDL178W	DLD2	62.4	35.7	12.1	10.7	21.4	17.8	14.9	4.8	41.9	26.75	13.5	7.75
YDR098C	GRX3	60.7	32.8	22.1	7.2	27.4	25	15.5	8.3	44.05	28.9	18.8	7.75
YDR387C	YDR387C	56.6	22	25.5	9.4	28	21.4	15.4	6.1	42.3	21.7	20.45	7.75
YER031C	YPT31	50.9	35.1	12.5	6.2	16.1	14.1	11.5	9.3	33.5	24.6	12	7.75
YER087C-A	YER087C-A	56.1	31.1	20.9	7.7	27.2	23.3	15.8	7.8	41.65	27.2	18.35	7.75
YER120W	SCS2	18.4	11.3	0.6	3.1	15.8	16.5	29.7	12.4	17.1	13.9	15.15	7.75
YFL042C	YFL042C	62.9	21.4	24	9.2	24.8	21.1	17.3	6.3	43.85	21.25	20.65	7.75
YGL077C	HNM1	76	41.3	5.5	11	23.9	20.3	17.6	4.5	49.95	30.8	11.55	7.75
YGL217C	YGL217C	67.9	34.2	16	7	27.2	22.8	20.7	8.5	47.55	28.5	18.35	7.75
YHR043C	DOG2	59.1	28.5	22.6	9.5	24.8	20.8	13.6	6	41.95	24.65	18.1	7.75
YIL112W	HOS4	63.2	29.7	8.9	3	23.9	27.2	31	12.5	43.55	28.45	19.95	7.75
YJL027C	YJL027C	65.9	39	14.8	6.3	27.5	22.2	11.2	9.2	46.7	30.6	13	7.75
YJL110C	GZF3	55.4	30.7	18	7.3	24.7	21.9	14.3	8.2	40.05	26.3	16.15	7.75
YJR010W	MET3	64.8	29	23.2	7.3	24.4	23.2	19.5	8.2	44.6	26.1	21.35	7.75
YKL123W	YKL123W	57.6	31.7	22.9	7.8	26	22.4	16.7	7.7	41.8	27.05	19.8	7.75
YKL207W	YKL207W	60.7	34	24.3	7.8	26.7	23.7	21.7	7.7	43.7	28.85	23	7.75
YKL216W	URA1	65.6	19.5	31.1	6.9	33.8	30.7	21	8.6	49.7	25.1	26.05	7.75
YLR092W	SUL2	62.5	40.5	22.6	7.6	21.8	19.3	19.7	7.9	42.15	29.9	21.15	7.75
YML005W	TRM12	67.7	30.4	25.8	11.6	26.2	18.4	17.5	3.9	46.95	24.4	21.65	7.75
YML100W-A	YML100W-A	61.3	29.4	17.6	8.8	23.6	20.7	15.2	6.7	42.45	25.05	16.4	7.75
YMR148W	YMR148W	62.7	31.3	21.6	8.7	26.4	19.6	15.7	6.8	44.55	25.45	18.65	7.75
YMR271C	URA10	54.7	27.8	12.7	7.9	26.1	22.1	17.3	7.6	40.4	24.95	15	7.75
YNL159C	ASI2	58	31.4	15.9	11	25.7	17.8	12.9	4.5	41.85	24.6	14.4	7.75
YNL224C	SQS1	90.4	42.3	26	7.3	24.6	21.6	17.9	8.2	57.5	31.95	21.95	7.75
YNR048W	YNR048W	58	29.5	22.4	7.7	28.1	23.4	16.6	7.8	43.05	26.45	19.5	7.75
YNR073C	YNR073C	70.4	40	27.3	6.5	24.5	21	20.7	9	47.45	30.5	24	7.75
YAL058C-A	YAL056C-A	48.3	33.2	4.9	12.5	11.2	6	7	3.1	29.75	19.6	5.95	7.8
YBL017C	PEP1	56.9	25.9	10.6	3.8	23.3	29.3	39.2	11.8	40.1	27.6	24.9	7.8
YBL043W	ECM13	51.4	8.2	27.9	3.8	28	25	24.1	11.8	39.7	16.6	26	7.8
YBR040W	FIG1	50.5	29	24.2	6.7	21.1	22.5	19.7	8.9	35.8	25.75	21.95	7.8
YCL013W	YCL013W_d	63.1	33.7	24	10.6	27.2	22.6	19.8	5	45.15	28.15	21.9	7.8
YDR277C	MTH1	46.9	21.4	10.9	7.5	22.2	19.1	22.2	8.1	34.55	20.25	16.55	7.8
YDR326C	YSP2	56.3	36.9	22.5	10.9	22.3	19.9	17.6	4.7	39.3	28.4	20.05	7.8
YEL017W	GTT3	112	41.1	30.5	10.8	24.7	18.5	18.5	4.8	68.35	29.8	24.5	7.8
YFL051C	YFL051C	63.1	26.5	27.2	10.3	27	23.3	18.7	5.3	45.05	24.9	22.95	7.8
YIL108W	YIL108W	57.5	28.5	16.2	10.9	24.8	19.7	14.1	4.7	41.15	24.1	15.15	7.8
YLL056C	YLL056C	66.4	13.8	31.7	7	38.2	19.9	13	8.6	52.3	16.85	22.35	7.8
YLR096W	KIN2	54.7	30.6	26.2	7.8	26.3	22.6	22.7	7.8	40.5	26.6	24.45	7.8
YML011C	RAD33	59	19.7	25	13.6	23.6	15.2	15.9	2	41.3	17.45	20.45	7.8
YNL121C	TOM70	66.7	33.4	24.4	6.2	19	17.8	18.2	9.4	42.85	25.6	21.3	7.8
YOR348C	PUT4	61.2	29.8	22.2	9.6	25.5	21.5	16.7	6	43.35	25.65	19.45	7.8
YPL033C	YPL033C	54.3	22.5	25.8	9.6	23	19.8	19.1	6	38.65	21.15	22.45	7.8
YBL069W	AST1	57	33.1	25.4	8.8	23.8	21	21.3	6.9	40.4	27.05	23.35	7.85
YBR100W	MMS4_p	60.7	32.7	30.2	7.4	25.4	20.2	18.9	8.3	43.05	26.45	24.55	7.85
YBR137W	YBR137W	65.2	10.7	22	4.1	28.7	24	27.4	11.6	46.95	17.35	24.7	7.85
YBR144C	YBR144C	60.5	7	29.4	3.3	39	20.9	42.9	12.4	49.75	13.95	36.15	7.85
YBR224W	YBR224W	56.1	37.8	31.5	9	31.6	34.9	35.4	6.7	43.85	36.35	33.45	7.85
YBR275C	RIF1	58.5	21.2	19	7.1	24.1	22.7	20.9	8.6	41.3	21.95	19.95	7.85
YCR014C	POL4	58.9	34.5	32.7	6	22.1	20.2	20.3	9.7	40.5	27.35	26.5	7.85
YCR085W	YCR085W	96.5	23.8	41.3	13.1	4.8	13.9	4.4	2.6	50.65	18.85	22.85	7.85
YEL061C	CIN8	24.3	24.1	5.6	12.3	35.9	12.2	11.5	3.4	30.1	18.15	8.55	7.85
YFL053W	DAK2	62.1	28.9	25.5	8.4	27.6	21.8	15.9	7.3	44.85	25.35	20.7	7.85
YIL088C	AVT7	53.5	28.9	17.8	4.7	25.6	21.8	21.3	11	39.55	25.35	19.55	7.85
YIL111W	COX5B	62.5	26.5	16.2	11.7	21.4	14.6	11.8	4	41.95	20.55	14	7.85
YIR017C	MET28	64.1	33.8	21.7	6.3	23.8	21.4	15.1	9.4	43.95	27.6	18.4	7.85
YIR027C	DAL1	54.7	23.9	17.8	9.4	26.4	21.5	17.6	6.3	40.55	22.7	17.7	7.85
YKL061W	YKL061W	57.9	32.8	28	7.9	27.2	26.8	25.8	7.8	42.55	29.8	26.9	7.85
YKR011C	YKR011C	62.8	31.7	28.2	7.1	25.4	21.5	19.7	8.6	44.1	26.6	23.95	7.85
YLR427W	MAG2	64.7	31.2	20.7	10.5	25	15.5	7.8	5.2	44.85	23.35	14.25	7.85
YMR292W	GOT1	57.4	30.3	20.9	10.5	24.9	21.6	16.6	5.2	41.15	25.95	18.75	7.85
YNL043C	YNL043C	58.9	31	18.3	9.5	25.2	19	17.9	6.2	42.05	25	18.1	7.85
YOL085C	YOL085C	66.5	32.2	25.3	10.4	24	21.3	17.4	5.3	45.25	26.75	21.35	7.85
YOR034C	AKR2	55.5	30.3	20.5	8.8	25.2	22.8	18.4	6.9	40.35	26.55	19.45	7.85
YOR265W	RBL2	52	26.4	13.1	2.8	26.2	28.2	29.4	12.9	39.1	27.3	21.25	7.85
YOR292C	YOR292C	46.2	18.8	18.5	6.1	21.6	22	25.5	9.6	33.9	20.4	22	7.85
YOR301W	RAX1	61.6	13.5	19	8.5	33.4	18.4	20.1	7.2	47.5	15.95	19.55	7.85
YOR356W	YOR356W	66.8	37.8	26.8	6.8	22	20.8	15.9	8.9	44.4	29.3	21.35	7.85
YPR155C	NCA2	56.8	29.2	19.6	9.5	24.9	21.5	16.3	6.2	40.85	25.35	17.95	7.85
YCR020C	PET18	62.3	36.5	30.6	9.9	22.2	17.1	13.7	5.9	42.25	26.8	22.15	7.9
YDL128W	VCX1	52	38.6	25.3	8	22.9	23.6	25.2	7.8	37.45	31.1	25.25	7.9
YDR214W	AHA1	55.4	25.8	28	9.2	23.6	22.8	25.8	6.6	39.5	24.3	26.9	7.9
YDR263C	DIN7	58.5	27.6	19.8	10	23.4	18.8	11.9	5.8	40.95	23.2	15.85	7.9
YDR314C	RAD34	55.8	38.1	17.7	9.9	23.7	18.5	14.4	5.9	39.75	28.3	16.05	7.9
YER056C-A	RPL34A	40.8	11.2	5.1	9.3	15.8	38.8	11.1	6.5	28.3	25	8.1	7.9
YER140W	YER140W	55.5	26.3	19	9.5	23.1	18.6	13.9	6.3	39.3	22.45	16.45	7.9
YGR169C	PUS6	55.6	27.3	15.3	7.3	24	22.8	16.1	8.5	39.8	25.05	15.7	7.9
YJR096W	YJR096W	55.1	29.4	27.4	7.5	24.8	23.1	16.9	8.3	39.95	26.25	22.15	7.9
YKL047W	YKL047W	59.9	29.2	24.1	8.2	27.1	24.3	23.2	7.6	43.5	26.75	23.65	7.9
YMR053C	STB2	51.2	29.8	27.4	9.6	26.4	22.4	15.3	6.2	38.8	26.1	21.35	7.9
YNL278W	CAF120	79.6	25.2	31.6	12.2	29.3	22.1	19.1	3.6	54.45	23.65	25.35	7.9
YOR050C	YOR050C	56.5	32.2	28.8	8.7	26	22.6	18.4	7.1	41.25	27.4	23.6	7.9
YOR082C	YOR082C	49.4	26.2	16.8	7.5	20.8	21.7	23.1	8.3	35.1	23.95	19.95	7.9
YOR144C	ELG1	38.7	32.6	10.9	8.3	26.7	17.5	21.4	7.5	32.7	25.05	16.15	7.9
YOR189W	IES4	39.6	33.2	27.7	7.7	27.9	31.9	25.5	8.1	33.75	32.55	26.6	7.9
YAL051W	OAF1	58	18.1	25.5	10.6	26.9	21.3	19.9	5.3	42.45	19.7	22.7	7.95
YBR025C	YBR025C	54.4	29.6	9.6	7.1	23.3	22.5	14.5	8.8	38.85	26.05	12.05	7.95
YBR288C	APM3	53.9	21.8	12.8	4.3	32.3	36.5	42.4	11.6	43.1	29.15	27.6	7.95
YEL011W	GLC3	41.4	10.6	18.8	6.9	15.9	17.4	20.8	9	28.65	14	19.8	7.95
YER054C	GIP2	36.4	19.3	16.6	10.9	14.8	15.2	20.2	5	25.6	17.25	18.4	7.95
YGL013C	PDR1	48.4	37.2	19.8	6.3	25.8	26.3	21.5	9.6	37.1	31.75	20.65	7.95
YGR286C	BIO2	61.4	33.8	22.8	8.2	24.1	19.9	21.5	7.7	42.75	26.85	22.15	7.95
YHL040C	ARN1	54.7	21.1	23.8	7.9	23.4	24.9	19.7	8	39.05	23	21.75	7.95
YIL045W	PIG2	51.2	29.1	19.1	8.9	19.8	15.5	13.5	7	35.5	22.3	16.3	7.95
YIR032C	DAL3	57	28.2	29.5	8.9	24.5	19.7	16.1	7	40.75	23.95	22.8	7.95
YJL197W	UBP12	51.7	32.6	18.6	8.7	26.5	20.7	17.1	7.2	39.1	26.65	17.85	7.95
YKL202W	YKL202W	58.6	31.4	11.9	8.1	25.3	22.3	21.4	7.8	41.95	26.85	16.65	7.95
YLR063W	YLR063W	66.8	41.7	24.8	8.5	20.6	21.8	15	7.4	43.7	31.75	19.9	7.95
YLR095C	IOC2	62.5	33.8	20.6	4.8	27.3	25.7	17.6	11.1	44.9	29.75	19.1	7.95
YMR058W	FET3	6.1	7.4	7	7.8	7.5	9.6	10.8	8.1	6.8	8.5	8.9	7.95
YNL004W	HRB1	28.6	15.8	13.2	7.7	29.8	22.6	18.1	8.2	29.2	19.2	15.65	7.95
YPL257W	YPL257W	59.4	34.6	24.9	9.5	22.2	19.7	13.7	6.4	40.8	27.15	19.3	7.95
YPR046W	MCM16	44.8	8.5	14.6	3	24	19.7	21.5	12.9	34.4	14.1	18.05	7.95
YDL024C	DIA3	59.8	14.2	26.4	9.1	35	21.3	18.6	6.9	47.4	17.75	22.5	8
YDR149C	YDR149C	38.5	22.1	25.1	6.4	21.5	21.2	17.9	9.6	30	21.65	21.5	8
YDR445C	YDR445C	54.3	31.1	24.3	9.2	24.4	21.5	13.4	6.8	39.35	26.3	18.85	8
YER121W	YER121W	55.4	35.1	17.1	9.2	22.4	20.2	17.6	6.8	38.9	27.65	17.35	8
YHR181W	SVP26	62.8	32.7	23.8	8.6	22	21.2	21.8	7.4	42.4	26.95	22.8	8
YJL133W	MRS3	65.1	30.4	23.7	8.3	25.3	19.8	12.9	7.7	45.2	25.1	18.3	8
YJL215C	YJL215C	37.3	17.7	8	7	18.9	20.3	10.5	9	28.1	19	9.25	8
YJL218W	YJL218W	57.5	22.6	19.1	12.1	23.4	17.2	13	3.9	40.45	19.9	16.05	8
YML038C	YMD8	54.1	29.1	19.8	8.3	22.2	19.6	12.3	7.7	38.15	24.35	16.05	8
YMR124W	YMR124W	57.1	17.1	25.7	9.8	26.3	21.7	18.2	6.2	41.7	19.4	21.95	8
YOR017W	PET127	59.7	30.5	15.8	8.1	25.1	20.2	16.9	7.9	42.4	25.35	16.35	8
YOR368W	RAD17	64	26.7	20.6	10.9	26	20.6	15.8	5.1	45	23.65	18.2	8
YPL021W	ECM23	57.4	29.2	23.5	8.7	24.3	19.9	15.4	7.3	40.85	24.55	19.45	8
YAL011W	SWC3	64.7	28.8	0.7	13.1	28.3	18.2	4.7	3	46.5	23.5	2.7	8.05
YBR012C	YBR012C	69	16.1	15.8	7	25.8	22.2	23.6	9.1	47.4	19.15	19.7	8.05
YCL057W	PRD1	58	31.4	25.3	9.2	27.5	23.1	25.4	6.9	42.75	27.25	25.35	8.05
YDL158C	YDL158C	56	27.1	22.8	9.7	23.9	17	17.2	6.4	39.95	22.05	20	8.05
YDR278C	YDR278C	53.1	26.8	24.2	9.9	24.8	20.1	16.6	6.2	38.95	23.45	20.4	8.05
YEL041W	YEF1	54	36.8	21.9	9.1	19	20.9	16.9	7	36.5	28.85	19.4	8.05
YGR016W	YGR016W	56.1	30.2	20.8	10.1	24.2	22	18.5	6	40.15	26.1	19.65	8.05
YGR230W	BNS1	68.4	27	27.3	9.4	29.9	18.2	15.1	6.7	49.15	22.6	21.2	8.05
YHR046C	INM1	55.2	35.5	23.9	9.5	18.6	22.4	22.6	6.6	36.9	28.95	23.25	8.05
YIL096C	YIL096C	45.4	15.3	15.4	5.8	26.8	20.7	15.4	10.3	36.1	18	15.4	8.05
YJR009C	TDH2	56.9	30.2	16.6	7.6	23.8	20.9	17.3	8.5	40.35	25.55	16.95	8.05
YKR072C	SIS2	63.2	32.5	12.8	6.6	26.9	25.5	20	9.5	45.05	29	16.4	8.05
YLR228C	ECM22	55.3	19	15.9	6.7	29.4	26.8	19.9	9.4	42.35	22.9	17.9	8.05
YML033W	SRC1_p	59.5	30.4	7.8	10.6	28.3	24.5	12	5.5	43.9	27.45	9.9	8.05
YML078W	CPR3	54.7	20.4	18.8	11.7	28.9	19.8	17.5	4.4	41.8	20.1	18.15	8.05
[truncated: 2,135 more rows]
