# Supplementary material for: Genome-Wide Screen in Saccharomyces cerevisiae Identifies Vacuolar Protein Sorting, Autophagy, Biosynthetic, and tRNA Methylation Genes Involved in Life Span Regulation
Source: PLoS Genet. 2010 Jul 15;6(7):e1001024. doi: 10.1371/journal.pgen.1001024 (PMC2904796; doi:10.1371/journal.pgen.1001024)
Supplement: Table S4 — Deletion mutants were ranked by p and q values obtained by EDGE analysis. (0.42 MB XLS) [file pgen.1001024.s008.xls]

## Sheet: yko1_yko2_qval-1
Table S4. Deletion mutants were ranked by p and q values obtained by EDGE analysis.
Description
These are the p-values and q-values calculated by the Significance analysis of time course microarray experiments for each mutant used in the aging pool assay. The p-value of a test measures the minimum false positive rate that is incurred when calling that test significant. The q-value of a test meaures the minimum false discovery rate that is incurred when calling that test significant. Storey …
Rank	Gene Name	P-Value	Q-Value
1	'XPT1'	2.42131e-06	0.00531245
2	'BUL1'	9.68523e-06	0.00929679
3	'YPL199C'	1.69492e-05	0.00929679
4	'DNF3'	1.69492e-05	0.00929679
5	'YNL024C'	2.66344e-05	0.0116874
6	'SSK2'	5.56901e-05	0.0173862
7	'MET2'	7.74818e-05	0.0173862
8	'JHD2'	8.23245e-05	0.0173862
9	'FMS1'	8.71671e-05	0.0173862
10	'YOR238W'	8.71671e-05	0.0173862
11	'GDB1'	8.71671e-05	0.0173862
12	'YEL028W'	9.92736e-05	0.0181509
13	'DOS2'	0.000123487	0.0196704
14	'GID7'	0.000145278	0.0196704
15	'YPL056C'	0.00016707	0.0196704
16	'GYP1'	0.00016707	0.0196704
17	'CWH43'	0.000179177	0.0196704
18	'FLC3'	0.000184019	0.0196704
19	'SHE2'	0.000186441	0.0196704
20	'MBA1'	0.000188862	0.0196704
21	'MUC1'	0.000200968	0.0196704
22	'YDR010C'	0.000205811	0.0196704
23	'YKL187C'	0.000256659	0.0196704
24	'YBR255W'	0.000271186	0.0196704
25	'GPT2'	0.000273608	0.0196704
26	'LDB16'	0.000276029	0.0196704
27	'YMR147W'	0.000283293	0.0196704
28	'HIR3'	0.000285714	0.0196704
29	'VTC1'	0.000285714	0.0196704
30	'BCK1'	0.000285714	0.0196704
31	'TPO4'	0.000288136	0.0196704
32	'MET6'	0.000302663	0.0196704
33	'FKH1'	0.000309927	0.0196704
34	'YDR089W'	0.000317191	0.0196704
35	'YOR152C'	0.000319613	0.0196704
36	'MAL31'	0.000326876	0.0196704
37	'DYN3'	0.000331719	0.0196704
38	'UBX4'	0.000346247	0.0199916
39	'YIL089W'	0.000355932	0.0200239
40	'CLB4'	0.000384988	0.0208611
41	'GSG1'	0.00038983	0.0208611
42	'CKA2'	0.000445521	0.0219309
43	'MSB3'	0.000445521	0.0219309
44	'SPO1'	0.000455206	0.0219309
45	'UFD2'	0.000457627	0.0219309
46	'ADH2'	0.000472155	0.0219309
47	'YLR280C'	0.000476998	0.0219309
48	'PDR5'	0.000501211	0.0219309
49	'FMP26'	0.000510896	0.0219309
50	'ABP140'	0.000530266	0.0219309
51	'COX11'	0.00053753	0.0219309
52	'YGL059W'	0.000564165	0.0219309
53	'MNS1'	0.000576271	0.0219309
54	'MOH1'	0.000578692	0.0219309
55	'RIM8_p'	0.00059322	0.0219309
56	'YGL262W'	0.000595642	0.0219309
57	'HOS1'	0.000595642	0.0219309
58	'TDP1'	0.000619855	0.0219309
59	'LYS1'	0.000622276	0.0219309
60	'YKL070W'	0.000639225	0.0219309
61	'MRPL17'	0.000639225	0.0219309
62	'SFK1'	0.00064891	0.0219309
63	'PDR10'	0.000651332	0.0219309
64	'ADH7'	0.000658596	0.0219309
65	'YNR014W'	0.000668281	0.0219309
66	'ATF2'	0.000680387	0.0219309
67	'UBC5'	0.000694915	0.0219309
68	'COY1'	0.000699758	0.0219309
69	'YDL206W'	0.0007046	0.0219309
70	'YOR114W'	0.000711864	0.0219309
71	'ABP140_p'	0.000719128	0.0219309
72	'LAG2'	0.000726392	0.0219309
73	'YNL190W'	0.000733656	0.0219309
74	'YKL171W'	0.000743341	0.0219309
75	'YJR056C'	0.000753027	0.0219309
76	'YCR045C'	0.000769976	0.0219309
77	'ATG19'	0.000774818	0.0219309
78	'AVT6'	0.000779661	0.0219309
79	'PEX27'	0.000803874	0.0222459
80	'SYP1'	0.000811138	0.0222459
81	'TRE1'	0.000903148	0.0241652
82	'UBS1'	0.000903148	0.0241652
83	'FIT3'	0.000983051	0.0251089
84	'SPE1'	0.000987894	0.0251089
85	'YPR123C'	0.00100968	0.0251089
86	'CUP9'	0.00100968	0.0251089
87	'DFM1'	0.00102421	0.0251089
88	'YPR050C'	0.00104358	0.0251089
89	'YDL026W'	0.00104601	0.0251089
90	'DSF2'	0.00104601	0.0251089
91	'THR1'	0.00105811	0.0251089
92	'ARG2'	0.00107022	0.0251089
93	'YKL162C'	0.00107022	0.0251089
94	'FIT2'	0.00111622	0.0251089
95	'PAU2'	0.00113317	0.0251089
96	'PXL1'	0.00114044	0.0251089
97	'OSH2'	0.00114044	0.0251089
98	'EGD1'	0.00114528	0.0251089
99	'SPG1'	0.0011477	0.0251089
100	'YDR541C'	0.00115012	0.0251089
101	'UBP8'	0.00116465	0.0251089
102	'YGR237C'	0.00118644	0.0251089
103	'STE3'	0.00118886	0.0251089
104	'YHR033W'	0.00120339	0.0251089
105	'YEA4'	0.00120581	0.0251089
106	'CBP4'	0.00121308	0.0251089
107	'YNL276C'	0.00123002	0.0251358
108	'MAK10'	0.00123729	0.0251358
109	'SNX41'	0.0012615	0.0251617
110	'SSM4'	0.0012615	0.0251617
111	'LCB3'	0.00127845	0.02527
112	'PET112'	0.00130266	0.0253399
113	'AGX1'	0.00130509	0.0253399
114	'YKL030W'	0.00132203	0.0254074
115	'YER181C'	0.00133172	0.0254074
116	'MLP1'	0.00136562	0.0256087
117	'FMT1'	0.00136562	0.0256087
118	'PPG1'	0.00138983	0.0258419
119	'STB6'	0.00143826	0.0265176
120	'YER079W'	0.00147942	0.0269873
121	'CWC21'	0.00150848	0.0269873
122	'CPS1'	0.00151332	0.0269873
123	'YKR096W'	0.00153027	0.0269873
124	'YDR061W'	0.00153511	0.0269873
125	'YIR003W'	0.00153753	0.0269873
126	'ZTA1'	0.00157385	0.0271897
127	'YIL060W'	0.00157385	0.0271897
128	'RSM24'	0.00159806	0.0272517
129	'YPL150W'	0.00161985	0.0272517
130	'YMR034C'	0.0016247	0.0272517
131	'YDR119W'	0.00162712	0.0272517
132	'THI21'	0.00165133	0.0274477
133	'LOS1'	0.0016707	0.0275608
134	'WHI3'	0.00170702	0.0279498
135	'MRPL20'	0.00174576	0.0283072
136	'PPZ1'	0.00175545	0.0283072
137	'HAT1'	0.00176755	0.0283072
138	'ATG21'	0.00179661	0.028435
139	'PFA5'	0.00180145	0.028435
140	'RDS2'	0.00186925	0.0290866
141	'SMF1'	0.00186925	0.0290866
142	'SKN7'	0.00190315	0.0292742
143	'PUT1'	0.00190799	0.0292742
144	'AEP1'	0.00195157	0.029735
145	'DAL82'	0.00201937	0.0300818
146	'SIP4'	0.00202663	0.0300818
147	'SML1'	0.00202906	0.0300818
148	'ATE1'	0.00204843	0.0300818
149	'UFD4'	0.00207022	0.0300818
150	'NCE102'	0.00207022	0.0300818
151	'YCP4'	0.00208959	0.0300818
152	'TOM71'	0.00209927	0.0300818
153	'YOR052C'	0.00212107	0.0300818
154	'ATH1'	0.00212833	0.0300818
155	'AAD4'	0.00213075	0.0300818
156	'MAK3'	0.00214044	0.0300818
157	'MRC1'	0.00216223	0.0300818
158	'YDR090C'	0.00218644	0.0300818
159	'PMP3'	0.00219128	0.0300818
160	'PRB1'	0.0021937	0.0300818
161	'TIM21'	0.00226876	0.030727
162	'PUS9'	0.00226876	0.030727
163	'FAU1'	0.0022954	0.0308122
164	'AFR1'	0.00231719	0.0308122
165	'YDR319C'	0.00231719	0.0308122
166	'YLR287C'	0.00240194	0.031257
167	'PUS1'	0.00241162	0.031257
168	'MRL1'	0.00242131	0.031257
169	'HST4'	0.00243826	0.031257
170	'OPI7'	0.00244552	0.031257
171	'SOL2'	0.00244794	0.031257
172	'YDR051C'	0.00245036	0.031257
173	'MAE1'	0.00247942	0.0314448
174	'YMR244C-A'	0.00253027	0.0319052
175	'YJL147C'	0.00259564	0.0323577
176	'RAD55'	0.00259564	0.0323577
177	'SRO77'	0.00262712	0.0324293
178	'YCR049C'	0.00264165	0.0324293
179	'CAR2'	0.00266344	0.0324293
180	'GAL83'	0.00267312	0.0324293
181	'PNT1'	0.00267555	0.0324293
182	'YIL054W'	0.00269007	0.0324293
183	'PSH1'	0.00275061	0.0327123
184	'RPS21B'	0.00276998	0.0327123
185	'MAL33'	0.00279419	0.0327123
186	'PUF2'	0.00281356	0.0327123
187	'HNT1'	0.00282567	0.0327123
188	'YDR286C'	0.00283535	0.0327123
189	'COX5A'	0.00286683	0.0327123
190	'SSD1'	0.00289346	0.0327123
191	'DIG1'	0.00292736	0.0327123
192	'YLR404W'	0.00294431	0.0327123
193	'THI12'	0.00297337	0.0327123
194	'YLR112W'	0.00299031	0.0327123
195	'TEC1'	0.00299274	0.0327123
196	'MRP21'	0.00301211	0.0327123
197	'PTH1'	0.00302421	0.0327123
198	'YML101C-A'	0.00302663	0.0327123
199	'YJR146W'	0.00304116	0.0327123
200	'YJU3'	0.00308717	0.0327123
201	'YGR031W'	0.00308959	0.0327123
202	'REX4'	0.0031138	0.0327123
203	'CIT1'	0.00311622	0.0327123
204	'MET17'	0.00311622	0.0327123
205	'MRH4'	0.00312349	0.0327123
206	'YKL121W'	0.00313075	0.0327123
207	'SYS1'	0.0031477	0.0327123
208	'YKL131W'	0.00315738	0.0327123
209	'KTR4'	0.00316465	0.0327123
210	'GID8'	0.00318402	0.0327123
211	'YOR012W'	0.00321308	0.0327123
212	'HUA2'	0.00321792	0.0327123
213	'OSH6'	0.0032276	0.0327123
214	'HSE1'	0.0032276	0.0327123
215	'YHR138C'	0.00323245	0.0327123
216	'AMS1'	0.00327845	0.0327123
217	'GCN4'	0.00328571	0.0327123
218	'FOX2'	0.0032954	0.0327123
219	'ZIP2'	0.0032954	0.0327123
220	'VPS27'	0.00330993	0.0327123
221	'YDR095C'	0.00330993	0.0327123
222	'YCR025C'	0.00330993	0.0327123
223	'AAT1'	0.00333414	0.0328038
224	'ATG15'	0.00336804	0.0328527
225	'YOR062C'	0.00337046	0.0328527
226	'NRM1'	0.00340678	0.0328527
227	'IZH3'	0.00346973	0.0328527
228	'HOC1'	0.003477	0.0328527
229	'RHO5'	0.00348668	0.0328527
230	'LUG1'	0.0034891	0.0328527
231	'YRF1-6'	0.00349879	0.0328527
232	'YPR116W'	0.00350363	0.0328527
233	'MED1'	0.00350848	0.0328527
234	'YKL207W'	0.00351574	0.0328527
235	'PAN2'	0.003523	0.0328527
236	'MKS1'	0.00354964	0.0328527
237	'ADD37'	0.00354964	0.0328527
238	'HIR2'	0.00357627	0.0328527
239	'YAL061W'	0.00357869	0.0328527
240	'SAK1'	0.00366102	0.0330673
241	'CUE4'	0.00366102	0.0330673
242	'FAR10'	0.00367555	0.0330673
243	'YGL235W'	0.00367797	0.0330673
244	'FRE2'	0.00367797	0.0330673
245	'AVT1'	0.00369249	0.0330673
246	'MRP2'	0.00371186	0.0330792
247	'DYN2'	0.00372397	0.0330792
248	'YGR053C'	0.00374334	0.0331171
249	'HOT1'	0.0037724	0.0332402
250	'ECM25'	0.00382567	0.0335468
251	'YEN1'	0.00383777	0.0335468
252	'YDL187C'	0.00387894	0.0336455
253	'YKR043C'	0.00389588	0.0336455
254	'YPL183C'	0.0039322	0.0336455
255	'YMR084W'	0.00394189	0.0336455
256	'VAB2'	0.00395642	0.0336455
257	'VID30'	0.00396368	0.0336455
258	'CSR1'	0.00398305	0.0336455
259	'CBP1'	0.00398305	0.0336455
260	'SIP3'	0.00399032	0.0336455
261	'YER184C'	0.00400242	0.0336455
262	'YEL014C'	0.00406295	0.0339755
263	'YHR180W'	0.00407264	0.0339755
264	'PBP1'	0.00411138	0.0341515
265	'YSN1'	0.00413317	0.0341515
266	'PUS2'	0.00414044	0.0341515
267	'UBI4'	0.0041937	0.0343088
268	'PCL8'	0.00424455	0.0343088
269	'JEM1'	0.00425424	0.0343088
270	'BNA4'	0.00425908	0.0343088
271	'YKL105C'	0.0042615	0.0343088
272	'SNO2'	0.0042615	0.0343088
273	'YDR357C'	0.00427845	0.0343088
274	'UPS1'	0.00429782	0.0343088
275	'YPC1'	0.00430024	0.0343088
276	'PCA1'	0.00431719	0.0343192
277	'PAA1'	0.00439709	0.0347029
278	'YMR294W-A'	0.00439709	0.0347029
279	'YNR025C'	0.00442857	0.0348261
280	'MRPL50'	0.00444552	0.0348345
281	'MRPL9'	0.00450363	0.0351149
282	'YTA12'	0.00451332	0.0351149
283	'CAJ1'	0.00461259	0.0357605
284	'GAS3'	0.00466828	0.035947
285	'MRPL38'	0.00468281	0.035947
286	'TRM11'	0.00469734	0.035947
287	'YMR245W'	0.00470218	0.035947
288	'BNA3'	0.00474334	0.0359986
289	'HSP26'	0.00474818	0.0359986
290	'COX8'	0.00476271	0.0359986
291	'MUS81'	0.00481114	0.0359986
292	'ISN1'	0.00482809	0.0359986
293	'YOL037C'	0.00483051	0.0359986
294	'YKL047W'	0.00483051	0.0359986
295	'YGR039W'	0.00484019	0.0359986
296	'HIS7'	0.00486199	0.0360385
297	'GPB1'	0.00489588	0.0360819
298	'YBR014C'	0.00490073	0.0360819
299	'YBR292C'	0.00494189	0.0361601
300	'SUL1'	0.00494431	0.0361601
301	'SSK1'	0.0049661	0.0361988
302	'GAS4'	0.00499274	0.0362724
303	'MSP1'	0.00502906	0.0362814
304	'RPL26A'	0.00503874	0.0362814
305	'VEL1'	0.00504358	0.0362814
306	'GDH1'	0.00506053	0.0362844
307	'DSK2'	0.00517675	0.0365691
308	'VAC17'	0.00519613	0.0365691
309	'YKR045C'	0.00519855	0.0365691
310	'YHL008C'	0.00520823	0.0365691
311	'YDL242W'	0.0052276	0.0365691
312	'SET3'	0.00528571	0.0365691
313	'YNR064C'	0.00528571	0.0365691
314	'PSD1'	0.00528814	0.0365691
315	'HIR1'	0.00529056	0.0365691
316	'YJL038C'	0.00529298	0.0365691
317	'CYC2'	0.0052954	0.0365691
318	'SFL1'	0.00530024	0.0365691
319	'TES1'	0.00543099	0.0372037
320	'SMA2'	0.00543583	0.0372037
321	'YDR199W'	0.0054431	0.0372037
322	'SGF29'	0.0055109	0.0374153
323	'SWC7'	0.00553269	0.0374153
324	'YDR066C'	0.00555448	0.0374153
325	'BDH1'	0.00555932	0.0374153
326	'YPL071C'	0.00555932	0.0374153
327	'YKU70'	0.00563438	0.0377217
328	'YDR333C'	0.00563923	0.0377217
329	'YIL166C'	0.00569007	0.0379461
330	'LDB19'	0.00571186	0.0379482
331	'FAR3'	0.00576513	0.0379482
332	'YGR025W'	0.00583051	0.0379482
333	'PHD1'	0.00583535	0.0379482
334	'RTG2'	0.0058523	0.0379482
335	'YNR063W'	0.00586199	0.0379482
336	'PRX1'	0.00587167	0.0379482
337	'YHR131C'	0.00587167	0.0379482
338	'YBR204C'	0.00590073	0.0379482
339	'ISF1'	0.00590315	0.0379482
340	'PDC1'	0.00590557	0.0379482
341	'FMP51'	0.00591768	0.0379482
342	'EMI1'	0.00599274	0.0379482
343	'GFD2'	0.00602663	0.0379482
344	'PMP1'	0.00602663	0.0379482
345	'RAD2'	0.00604358	0.0379482
346	'YLR346C'	0.00607506	0.0379482
347	'APE2'	0.00608959	0.0379482
348	'YPR153W'	0.00611138	0.0379482
349	'YDL233W'	0.00612107	0.0379482
350	'YOR378W'	0.00616707	0.0379482
351	'PET111'	0.00619128	0.0379482
352	'PEX28'	0.0061937	0.0379482
353	'PYC2'	0.00619613	0.0379482
354	'YIL067C'	0.00619613	0.0379482
355	'APD1'	0.00620097	0.0379482
356	'APQ12'	0.00621308	0.0379482
357	'MSW1'	0.00623729	0.0379482
358	'PCL6'	0.00623971	0.0379482
359	'RMD8'	0.00624697	0.0379482
360	'LIP2'	0.00626392	0.0379482
361	'CTA1'	0.00626392	0.0379482
362	'ADE3'	0.00627845	0.0379482
363	'VTA1'	0.00627845	0.0379482
364	'SSN2'	0.00630993	0.0379565
365	'PEX25'	0.00633172	0.0379565
366	'CUE1'	0.00633172	0.0379565
367	'AUS1'	0.00635835	0.0380123
368	'DUG1'	0.00643341	0.0380726
369	'JNM1'	0.00643826	0.0380726
370	'YGR176W'	0.00645278	0.0380726
371	'ICS2'	0.00646247	0.0380726
372	'YDL157C'	0.00648184	0.0380726
373	'ADD66'	0.00649395	0.0380726
374	'FRE8'	0.00650847	0.0380726
375	'HNT3'	0.00653753	0.0380726
376	'CUE5'	0.00653753	0.0380726
377	'SHM2'	0.00655932	0.0380726
378	'YDR063W'	0.00655932	0.0380726
379	'SLH1'	0.00658353	0.0381123
380	'HUA1'	0.00661501	0.0381746
381	'SWS2'	0.00663196	0.0381746
382	'MRPS16'	0.00664649	0.0381746
383	'ECM10'	0.00667797	0.0382552
384	'HRQ1'	0.00669734	0.0382663
385	'AST2'	0.00674818	0.0384566
386	'SPO71'	0.00679661	0.0386323
387	'YKL222C'	0.00688136	0.0389671
388	'QCR8'	0.00689104	0.0389671
389	'CLB2'	0.00694431	0.0391674
390	'YMR253C'	0.0069661	0.0391896
391	'LAP3'	0.00699274	0.0392172
392	'MAK31'	0.00703148	0.0392172
393	'CMK2'	0.0070339	0.0392172
394	'NSG1'	0.00707022	0.0392172
395	'MMT2'	0.00708232	0.0392172
396	'YPL183W-A'	0.00712107	0.0392172
397	'JLP2'	0.00712349	0.0392172
398	'BMH1'	0.00715981	0.0392172
399	'VPS70'	0.00715981	0.0392172
400	'FMP23'	0.0071937	0.0392172
401	'VHS3'	0.00719613	0.0392172
402	'FAR7'	0.00720097	0.0392172
403	'BIT61'	0.00720339	0.0392172
404	'YMR258C'	0.0072954	0.0395483
405	'DOT5'	0.00730024	0.0395483
406	'YPL225W'	0.00733898	0.0395889
407	'RCR2'	0.00734383	0.0395889
408	'YLR168C'	0.00746973	0.0401097
409	'STP1'	0.007477	0.0401097
410	'PPM1'	0.00752542	0.0401129
411	'YCR061W'	0.00752542	0.0401129
412	'EMP24'	0.00755206	0.0401129
413	'MEP2'	0.0075569	0.0401129
414	'CSH1'	0.00756901	0.0401129
415	'IRC24'	0.00760775	0.040221
416	'ABZ1'	0.00763196	0.040252
417	'YBR206W'	0.0077385	0.0406023
418	'IRC9'	0.00775303	0.0406023
419	'QRI8'	0.00776271	0.0406023
420	'CSN12'	0.0077724	0.0406023
421	'IDP2'	0.00780145	0.0406085
422	'HFA1'	0.00782809	0.0406085
423	'YML053C'	0.00784746	0.0406085
424	'YML089C'	0.00786925	0.0406085
425	'COX10'	0.00786925	0.0406085
426	'DIT2'	0.00788862	0.0406085
427	'YOR300W'	0.00790315	0.0406085
428	'PAU8'	0.00793705	0.0406874
429	'YMR187C'	0.00795884	0.0406877
430	'PEX18'	0.00798063	0.0406877
431	'OPY2'	0.00799274	0.0406877
432	'STE24'	0.00806053	0.0409379
433	'SSP120'	0.00809685	0.0409451
434	'FMP33'	0.00809927	0.0409451
435	'YOR041C'	0.00812591	0.0409507
436	'YJR039W'	0.00815738	0.0409507
437	'MRP13'	0.00818886	0.0409507
438	'YMR099C'	0.00819371	0.0409507
439	'GAL80'	0.00819371	0.0409507
440	'OPI3'	0.00823971	0.0410573
441	'BUD17'	0.00827119	0.0410573
442	'YOR015W'	0.00827119	0.0410573
443	'YMR295C'	0.00833172	0.0411715
444	'YCL046W'	0.00836804	0.0411715
445	'PEX5'	0.00838257	0.0411715
446	'YBR016W'	0.00838741	0.0411715
447	'YGL165C'	0.00839225	0.0411715
448	'YGL230C'	0.00840678	0.0411715
449	'RTN1'	0.00849395	0.0415058
450	'CUP2'	0.00853511	0.0415359
451	'YJR011C'	0.00853995	0.0415359
452	'BLM10_p'	0.0085569	0.0415359
453	'YKR012C'	0.0086586	0.0419367
454	'DCN1'	0.00869976	0.0420433
455	'YPL030W'	0.00872155	0.0420559
456	'NTH2'	0.00876513	0.0421734
457	'MKK1'	0.00890557	0.0426494
458	'YBR013C'	0.00892252	0.0426494
459	'MSH5'	0.00892978	0.0426494
460	'SOK1'	0.00894673	0.0426494
461	'YBR056W'	0.00896126	0.0426494
462	'GDH3'	0.00899032	0.0426951
463	'GTR1'	0.0090799	0.0430274
464	'YJL123C'	0.00912106	0.0431293
465	'ICL1'	0.00915012	0.0431737
466	'YKL066W'	0.00920581	0.0433432
467	'MSH3'	0.00927361	0.0433611
468	'SER2'	0.00927603	0.0433611
469	'PSY4'	0.0093293	0.0433611
470	'YIL077C'	0.00933656	0.0433611
471	'YML003W'	0.00934625	0.0433611
472	'HTA1'	0.00935351	0.0433611
473	'YBR051W'	0.00937046	0.0433611
474	'CUE2'	0.00941404	0.0433611
475	'GSP2'	0.00942857	0.0433611
476	'YPR076W'	0.00945036	0.0433611
477	'YIL165C'	0.00945763	0.0433611
478	'LRO1'	0.00946731	0.0433611
479	'SYF2'	0.00948184	0.0433611
480	'ATO2'	0.00950121	0.0433611
481	'PCP1'	0.00950605	0.0433611
482	'MUK1'	0.00957869	0.0434448
483	'NIP100'	0.0095908	0.0434448
484	'YBL012C'	0.0095908	0.0434448
485	'TMA64'	0.00961501	0.0434448
486	'NUP42'	0.00964891	0.0434448
487	'YOR289W'	0.00965617	0.0434448
488	'BRE5'	0.00966586	0.0434448
489	'GAL3'	0.00968281	0.0434448
490	'VHS1'	0.00971913	0.0435187
491	'COQ1'	0.00983777	0.0439603
492	'CMK1'	0.00990315	0.0441625
493	'PMC1'	0.00993463	0.044213
494	'FZF1'	0.0100412	0.0445173
495	'SET6'	0.0100436	0.0445173
496	'YNL134C'	0.0101259	0.0447917
497	'PHO90'	0.0102276	0.0448504
498	'DPH1'	0.0102567	0.0448504
499	'EFT2'	0.0102591	0.0448504
500	'YKR005C'	0.0102639	0.0448504
501	'DLT1'	0.0102784	0.0448504
502	'HDA1'	0.0103002	0.0448504
503	'SXM1'	0.010322	0.0448504
504	'GLE2'	0.0103269	0.0448504
505	'COQ5'	0.0103438	0.0448504
506	'GSH2'	0.0103487	0.0448504
507	'YLR312C'	0.0103777	0.0448504
508	'SLT2'	0.010385	0.0448504
509	'OYE3'	0.0104552	0.0448504
510	'YOR093C'	0.0104601	0.0448504
511	'YGR067C'	0.0104746	0.0448504
512	'PEX6'	0.0104794	0.0448504
513	'PRR1'	0.0104867	0.0448504
514	'YLR400W'	0.0105206	0.0449078
515	'YLR296W'	0.0105738	0.0449622
516	'YML087C'	0.0105787	0.0449622
517	'YOR285W'	0.0106271	0.0449622
518	'RMD9'	0.0106368	0.0449622
519	'YGL010W'	0.0106489	0.0449622
520	'MYO3'	0.0106707	0.0449622
521	'YMC1'	0.0107022	0.0449622
522	'RKR1'	0.0107385	0.0449622
523	'NPT1'	0.0107385	0.0449622
524	'CIT2'	0.0107797	0.0449622
525	'ECM40'	0.0108015	0.0449622
526	'YML084W'	0.0108063	0.0449622
527	'TPA1'	0.010816	0.0449622
528	'BGL2'	0.0108547	0.0449622
529	'HST1'	0.0108862	0.0449622
530	'SCJ1'	0.0108935	0.0449622
531	'YER187W'	0.0109395	0.0449622
532	'YPK2'	0.0109395	0.0449622
533	'YJL171C'	0.0109419	0.0449622
534	'RPN4'	0.0109516	0.0449622
535	'AMN1'	0.0109637	0.0449622
536	'YPT7'	0.0110024	0.0449827
537	'YPL247C'	0.0110097	0.0449827
538	'YLR281C'	0.0111453	0.0452387
539	'BCS1'	0.0111622	0.0452387
540	'TMA22'	0.0111695	0.0452387
541	'PRC1'	0.0111719	0.0452387
542	'YKL098W'	0.0112131	0.0452387
543	'MHP1'	0.0112228	0.0452387
544	'SPT2'	0.0112373	0.0452387
545	'AQY1'	0.0112373	0.0452387
546	'IRC22'	0.0112736	0.0453018
547	'YIL039W'	0.0113777	0.0455477
548	'COQ3'	0.0113922	0.0455477
549	'MSS116'	0.0113971	0.0455477
550	'CLB1'	0.0114261	0.0455808
551	'SMI1'	0.0114649	0.0456218
552	'RPL1A'	0.0114988	0.0456218
553	'RAD10'	0.0114988	0.0456218
554	'YNR047W'	0.0115642	0.045647
555	'QCR7'	0.0115739	0.045647
556	'ASG1'	0.0115835	0.045647
557	'CPD1'	0.0115884	0.045647
558	'MSS18'	0.0117361	0.0461205
559	'TIF2'	0.0117506	0.0461205
560	'YJL135W'	0.0118063	0.0462563
561	'DID2'	0.0118935	0.0465147
562	'CYT2'	0.0119927	0.0467741
563	'SBA1'	0.0120024	0.0467741
564	'RLM1'	0.0120339	0.0468136
565	'SHO1'	0.0120751	0.0468906
566	'SPE2'	0.012155	0.0471175
567	'VPS25'	0.0121864	0.04712
568	'ALG8'	0.0121986	0.04712
569	'BAP2'	0.0122784	0.0473453
570	'CYC1'	0.012368	0.0475981
571	'REH1'	0.0123874	0.0475981
572	'PDE2'	0.0124092	0.0475985
573	'YNR048W'	0.0124455	0.0476545
574	'AAD6'	0.0125327	0.0479046
575	'YLR271W'	0.0126174	0.0480699
576	'DUG2'	0.0126295	0.0480699
577	'THI74'	0.0126417	0.0480699
578	'MEP1'	0.0127772	0.048491
579	'YDR426C'	0.0127966	0.048491
580	'NSG2'	0.0128547	0.0485241
581	'MRP17'	0.0128717	0.0485241
582	'SAP190'	0.0128717	0.0485241
583	'SPR3'	0.0129734	0.0486794
584	'PTK2'	0.0129734	0.0486794
585	'YPR027C'	0.0130121	0.0486794
586	'INP2'	0.0130169	0.0486794
587	'CLG1'	0.0130291	0.0486794
588	'PMT1'	0.013046	0.0486794
589	'YCR043C'	0.0131114	0.0488025
590	'YGR011W'	0.0131235	0.0488025
591	'RPA14'	0.0131937	0.0489069
592	'SSA4'	0.0131961	0.0489069
593	'TIS11'	0.0132421	0.0489568
594	'RRD2'	0.0132542	0.0489568
595	'YKL053W'	0.0132906	0.0490085
596	'YOR277C'	0.0133366	0.0490251
597	'ALD5'	0.0133535	0.0490251
598	'RAV1'	0.0133753	0.0490251
599	'YDR248C'	0.0133995	0.0490251
600	'YNL320W'	0.0134068	0.0490251
601	'ARE1'	0.0135642	0.0493462
602	'BOP2'	0.0135956	0.0493462
603	'YMR041C'	0.0136005	0.0493462
604	'HAC1'	0.0136078	0.0493462
605	'PDC5'	0.0136247	0.0493462
606	'YPL264C'	0.0136295	0.0493462
607	'YER113C'	0.0136634	0.0493874
608	'TPM2'	0.0137046	0.0494547
609	'YFR057W'	0.013753	0.049548
610	'CTI6'	0.0137797	0.0495626
611	'MTO1'	0.0138281	0.0496398
612	'FAR8'	0.0138717	0.0496398
613	'HOP2'	0.0138959	0.0496398
614	'OAC1'	0.0139128	0.0496398
615	'MLH3'	0.0139419	0.0496398
616	'YDL114W'	0.0139831	0.0496398
617	'MSI1'	0.0139879	0.0496398
618	'YOR318C'	0.0140218	0.0496398
619	'UIP3'	0.0140291	0.0496398
620	'HSM3'	0.0140339	0.0496398
621	'KGD1'	0.0140581	0.0496398
622	'YDL057W'	0.0140726	0.0496398
623	'YCR050C'	0.0141356	0.0497819
624	'ZDS2'	0.0142131	0.04991
625	'PUT3'	0.0142445	0.04991
626	'YBR277C'	0.0142542	0.04991
627	'YFR056C'	0.0142833	0.04991
628	'HHF2'	0.0142857	0.04991
629	'NOP13'	0.0143269	0.0499742
630	'GCV3'	0.0143971	0.0501021
631	'API2'	0.0144092	0.0501021
632	'NUP100'	0.0145206	0.0503805
633	'CIN2'	0.0145593	0.0503805
634	'RMD5'	0.0145811	0.0503805
635	'YOR225W'	0.0145811	0.0503805
636	'YML020W'	0.0146707	0.0504517
637	'THI4'	0.0146755	0.0504517
638	'OMA1'	0.0147143	0.0504517
639	'YER084W'	0.0147167	0.0504517
640	'YER093C-A'	0.0147167	0.0504517
641	'YGL214W'	0.0147603	0.050489
642	'BSC4'	0.0147869	0.050489
643	'YLR137W'	0.0147966	0.050489
644	'YEL033W'	0.0149322	0.0508725
645	'CST9'	0.0149855	0.0508864
646	'APL3'	0.015	0.0508864
647	'GPA2'	0.0150291	0.0508864
648	'YLR282C'	0.0150291	0.0508864
649	'ATG10'	0.0150775	0.0509717
650	'HRK1'	0.015155	0.0511171
651	'ISU2'	0.0151671	0.0511171
652	'YDR029W'	0.0151985	0.0511446
653	'TRM7'	0.0152324	0.0511802
654	'HST3'	0.0153148	0.051343
655	'YPL025C'	0.0153729	0.051343
656	'RPL40A'	0.0153753	0.051343
657	'STE50'	0.0153995	0.051343
658	'ATG3'	0.0154189	0.051343
659	'ENT2'	0.0154213	0.051343
660	'ATG7'	0.0154552	0.0513779
661	'RSR1'	0.0155811	0.0516399
662	'STF2'	0.0155811	0.0516399
663	'YPR197C'	0.0156441	0.0516973
664	'VPS8'	0.015661	0.0516973
665	'YLR225C'	0.0157216	0.0516973
666	'VPS36'	0.0157288	0.0516973
667	'UBP7'	0.0157288	0.0516973
668	'YEL043W'	0.0157433	0.0516973
669	'BSC6'	0.0157748	0.0516973
670	'YOR343C'	0.0157869	0.0516973
671	'FAR11'	0.0159806	0.05204
672	'YNL040W'	0.0160024	0.05204
673	'ALK2'	0.0160218	0.05204
674	'MIS1'	0.0160242	0.05204
675	'ATP5'	0.0160266	0.05204
676	'YBL062W'	0.0160339	0.05204
677	'YDL156W'	0.0160968	0.0520683
678	'MFT1'	0.016109	0.0520683
679	'RDS1'	0.0161138	0.0520683
680	'CAT8'	0.0162155	0.0522624
681	'PMP2'	0.0162373	0.0522624
682	'CSF1'	0.0162784	0.0522624
683	'SYN8'	0.016293	0.0522624
684	'CAN1'	0.016293	0.0522624
685	'YDR026C'	0.0164794	0.0526915
686	'SFT2'	0.0164794	0.0526915
687	'YDR455C'	0.0164988	0.0526915
688	'YDL025C'	0.0165448	0.0527135
689	'TOS8'	0.0166174	0.0527135
690	'YBR246W'	0.0166392	0.0527135
691	'HMG2'	0.0166707	0.0527135
692	'RIM8'	0.0166828	0.0527135
693	'ATP10'	0.016707	0.0527135
694	'YNR020C'	0.0167288	0.0527135
695	'YPL182C'	0.0167555	0.0527135
696	'DMC1'	0.01677	0.0527135
697	'UGA3'	0.01677	0.0527135
698	'NUP2'	0.01677	0.0527135
699	'BMH2'	0.0168232	0.052783
700	'RPL22B'	0.0168402	0.052783
701	'FAT1'	0.0169249	0.0529534
702	'MLS1'	0.0170024	0.0529534
703	'UBC8'	0.0170484	0.0529534
704	'YHL005C'	0.0170969	0.0529534
705	'SWT1'	0.0171017	0.0529534
706	'YDR049W'	0.0171211	0.0529534
707	'JID1'	0.0171525	0.0529534
708	'SMA1'	0.0171622	0.0529534
709	'YLR279W'	0.0171622	0.0529534
710	'YPR092W'	0.0171647	0.0529534
711	'YGR050C'	0.0171792	0.0529534
712	'LSB3_p'	0.0171937	0.0529534
713	'LEU3'	0.0172107	0.0529534
714	'LIA1'	0.0172324	0.0529534
715	'YAL045C'	0.0172978	0.0530799
716	'YDL241W'	0.0173535	0.0531615
717	'ATG4'	0.0173826	0.0531615
718	'YOR223W'	0.0174116	0.0531615
719	'YOR131C'	0.0174213	0.0531615
720	'MST1'	0.0175206	0.0533603
721	'FRM2'	0.0175351	0.0533603
722	'YGL159W'	0.0175763	0.0534115
723	'POG1'	0.0176368	0.0535213
724	'LAA1'	0.0177022	0.0535557
725	'YPL109C'	0.0177264	0.0535557
726	'YCL022C'	0.0177312	0.0535557
727	'NHP6B'	0.0177458	0.0535557
728	'YKL037W'	0.0178499	0.0537959
729	'YPR089W'	0.0178886	0.0538212
730	'BOI2'	0.0179395	0.0538212
731	'PEX19'	0.0179564	0.0538212
732	'ISY1'	0.0179564	0.0538212
733	'ROG3'	0.0179831	0.0538275
734	'YJL185C'	0.0181308	0.0541957
735	'YOR055W'	0.0182058	0.0542794
736	'GTT3'	0.0182082	0.0542794
737	'GLO4'	0.0182542	0.0543427
738	'YMR158W-B'	0.0183027	0.054413
739	'YNR042W'	0.0183608	0.0545119
740	'LCB4'	0.0184261	0.0546321
741	'FMP39'	0.0185133	0.0548165
742	'DIA1'	0.0186053	0.0550147
743	'UBX5'	0.0186586	0.0550979
744	'PHO8'	0.0186949	0.055131
745	'YHR151C'	0.0187458	0.0551541
746	'SNX4'	0.018753	0.0551541
747	'MET16'	0.0188136	0.055258
748	'MAD2'	0.0189443	0.0555148
749	'TNA1'	0.0189516	0.0555148
750	'EUG1'	0.019017	0.055632
751	'PSP1'	0.019046	0.0556324
752	'SNF11'	0.0190678	0.0556324
753	'AGP3'	0.0191356	0.0557561
754	'TIP1'	0.0192542	0.0558926
755	'MRPL28'	0.0192809	0.0558926
756	'MRPL32'	0.0192833	0.0558926
757	'ECM15'	0.0192906	0.0558926
758	'YDR132C'	0.0193414	0.0558926
759	'EBS1'	0.0193462	0.0558926
760	'DAN3'	0.0193608	0.0558926
761	'HOG1'	0.0194116	0.0559657
762	'YEL007W'	0.0194746	0.0560736
763	'MRPL16'	0.0195569	0.0562368
764	'HSL7'	0.0196368	0.0563745
765	'LPP1'	0.0196562	0.0563745
766	'HSP78'	0.0197167	0.0564743
767	'GNP1'	0.0197482	0.0564907
768	'ADE1'	0.0198257	0.0566385
769	'MSH6'	0.019908	0.0567997
770	'ARR2'	0.02	0.0569881
771	'GSC2'	0.0200775	0.0571347
772	'LEO1'	0.020138	0.0572068
773	'YOL107W'	0.020155	0.0572068
774	'MNN11'	0.0202397	0.0573731
775	'YKL050C'	0.0202833	0.0574225
776	'NPR2'	0.0203632	0.0575356
777	'BAP3'	0.0203777	0.0575356
778	'YLR426W'	0.0204019	0.0575356
779	'REX3'	0.0205133	0.0577178
780	'TRP1'	0.0205593	0.0577178
781	'MRPS28'	0.0205617	0.0577178
782	'VPS4'	0.0205835	0.0577178
783	'YGR058W'	0.0205981	0.0577178
784	'MDH2'	0.0206998	0.0578956
785	'YPT52'	0.0207143	0.0578956
786	'ECM32'	0.020753	0.0579301
787	'SIT1'	0.0208402	0.0580995
788	'TLG2'	0.0208935	0.0581741
789	'SPL2'	0.0209685	0.0583091
790	'USA1'	0.0210073	0.0583428
791	'CYM1'	0.0211114	0.058437
792	'EDC2'	0.0211186	0.058437
793	'RIM101'	0.021184	0.058437
794	'HRD1'	0.0212131	0.058437
795	'PTC6'	0.0212494	0.058437
796	'YHL037C'	0.0212591	0.058437
797	'YER185W'	0.0212809	0.058437
798	'ECM3'	0.0212857	0.058437
799	'DAT1'	0.0213293	0.058437
800	'YCL001W-A'	0.0213511	0.058437
801	'VPS74'	0.0213608	0.058437
802	'MUP1'	0.0213656	0.058437
803	'YCR061W_p'	0.0214504	0.058437
804	'YDL129W'	0.0214673	0.058437
805	'HPC2'	0.0214891	0.058437
806	'PEX15'	0.0214891	0.058437
807	'GIS2'	0.0215206	0.058437
808	'ATG9'	0.0215206	0.058437
809	'YDL073W'	0.0215545	0.0584567
810	'SFB2'	0.0216876	0.0587452
811	'YOR022C'	0.0217554	0.0588406
812	'PCL2'	0.0218257	0.0588406
813	'FMP48'	0.0218644	0.0588406
814	'SCP160'	0.0218789	0.0588406
815	'YNL296W'	0.0218814	0.0588406
816	'YOR200W'	0.0218838	0.0588406
817	'MRC1_p'	0.0219467	0.0589111
818	'URN1'	0.0219637	0.0589111
819	'SPT8'	0.0220751	0.0591035
820	'YMR306C-A'	0.0221114	0.0591035
821	'YBL028C'	0.0221162	0.0591035
822	'MRS2'	0.0222688	0.0594387
823	'YOL118C'	0.0224358	0.0598119
824	'TGL1'	0.0224867	0.0598747
825	'STB4'	0.0225375	0.0599373
826	'YKL123W'	0.022615	0.0600706
827	'SIL1'	0.0226465	0.0600815
828	'GAC1'	0.0227893	0.0603595
829	'STB1'	0.0228063	0.0603595
830	'YNL319W'	0.0229249	0.0605377
831	'YLR171W'	0.0229564	0.0605377
832	'STP2'	0.0229564	0.0605377
833	'MET13'	0.0230363	0.0606091
834	'ERG5'	0.0230387	0.0606091
835	'YLR294C'	0.0230775	0.0606383
836	'CCC1'	0.0231235	0.0606865
837	'ESC2'	0.0231646	0.0607219
838	'CTS1'	0.023322	0.0610457
839	'YOL046C'	0.0233438	0.0610457
840	'PEP4'	0.0233922	0.0610964
841	'FMP27'	0.0234189	0.0610964
842	'KTR7'	0.0234552	0.0611184
843	'CRZ1'	0.0235956	0.0614114
844	'YLR164W'	0.0236295	0.0614268
845	'SMK1'	0.0237748	0.0617274
846	'HXT4'	0.0238014	0.0617274
847	'SYT1'	0.023845	0.0617675
848	'TAZ1'	0.0239274	0.0619076
849	'KAR9'	0.0240775	0.0622226
850	'YJL144W'	0.0241525	0.0623432
851	'YPR039W'	0.024201	0.0623527
852	'YER066C-A'	0.0242131	0.0623527
853	'MPA43'	0.0243051	0.0625163
854	'SUM1'	0.0243656	0.0625316
855	'HAL9'	0.024368	0.0625316
856	'SNG1'	0.0244262	0.0626075
857	'YER139C'	0.0245109	0.0627514
858	'CAT2'	0.0246392	0.0630064
859	'STP4'	0.0247191	0.0631277
860	'COS6'	0.0247942	0.0631277
861	'AIF1'	0.024799	0.0631277
862	'SRO9'	0.0248232	0.0631277
863	'HYR1'	0.0248305	0.0631277
864	'CRC1'	0.0248959	0.0632206
865	'FUM1'	0.0250533	0.0634431
866	'YKL147C'	0.0250557	0.0634431
867	'FIR1'	0.0250702	0.0634431
868	'PDA1'	0.0251743	0.0636331
869	'OST3'	0.0252082	0.0636455
870	'RAD16'	0.0252833	0.0636885
871	'YPL197C'	0.0252881	0.0636885
872	'ABZ2'	0.0253124	0.0636885
873	'MSC1'	0.0254504	0.0639624
874	'RXT3'	0.0256513	0.0643937
875	'CIS1'	0.0257119	0.0644097
876	'FMP22'	0.0257191	0.0644097
877	'GCN3'	0.0257458	0.0644097
878	'YLR349W'	0.0258475	0.0645905
879	'FMC1'	0.026046	0.0649434
880	'RNH203'	0.0260557	0.0649434
881	'IRC8'	0.0260775	0.0649434
882	'PSP2'	0.0261477	0.0650309
883	'MDG1'	0.0261719	0.0650309
884	'YLR437C'	0.0263802	0.0654742
885	'RED1'	0.0264625	0.0655302
886	'YGL132W'	0.0265109	0.0655302
887	'BNI5'	0.0265278	0.0655302
888	'CRP1'	0.0265278	0.0655302
889	'SSU1'	0.0265521	0.0655302
890	'YPR078C'	0.0270242	0.0666205
891	'EDC1'	0.0271114	0.0666975
892	'PCL9'	0.0271162	0.0666975
893	'YDR015C'	0.0271743	0.0667444
894	'YNL196C'	0.0271961	0.0667444
895	'FMP38'	0.0273027	0.0668282
896	'PHO3'	0.0273027	0.0668282
897	'ADY2'	0.0273293	0.0668282
898	'RXT2'	0.0273632	0.0668282
899	'MSC2'	0.0273826	0.0668282
900	'YML082W'	0.0274818	0.0669959
901	'YDR262W'	0.0276731	0.0673716
902	'LHP1'	0.0276973	0.0673716
903	'YER010C'	0.0277772	0.0674174
904	'RTT106'	0.0278184	0.0674174
905	'URH1'	0.0278257	0.0674174
906	'RKM1'	0.0279588	0.0674174
907	'MNE1'	0.0279588	0.0674174
908	'YPR077C'	0.0279637	0.0674174
909	'APE3'	0.0279734	0.0674174
910	'ECM30'	0.0279879	0.0674174
911	'KRE11'	0.0279927	0.0674174
912	'BFR1'	0.0281356	0.0676204
913	'MET3'	0.0281671	0.0676204
914	'HUB1'	0.0281695	0.0676204
915	'RTG3'	0.0282421	0.0676345
916	'YIL141W'	0.0282833	0.0676345
917	'TSA1'	0.0282978	0.0676345
918	'YER034W'	0.0283099	0.0676345
919	'IRC4'	0.0284092	0.0676345
920	'RIM13'	0.0284092	0.0676345
921	'DPL1'	0.0284286	0.0676345
922	'YMR304C-A'	0.0284407	0.0676345
923	'YFR032C'	0.0284528	0.0676345
924	'YKL061W'	0.0286441	0.0679891
925	'FLO10'	0.0286707	0.0679891
926	'GNT1'	0.0286949	0.0679891
927	'ADH4'	0.0287288	0.067996
928	'YBR209W'	0.0287942	0.0680772
929	'YFL015C'	0.0289128	0.0681983
930	'RPL31B'	0.0289128	0.0681983
931	'YDR133C'	0.0289734	0.0681983
932	'ULA1'	0.0290266	0.0681983
933	'YGL177W'	0.0290266	0.0681983
934	'SPO75'	0.0290387	0.0681983
935	'VAC17_p'	0.029063	0.0681983
936	'SDS3'	0.0292131	0.0684685
937	'YMR196W'	0.0292615	0.0684685
938	'DOT1'	0.029293	0.0684685
939	'RMD1'	0.0293099	0.0684685
940	'YML122C'	0.0293341	0.0684685
941	'MUM3'	0.0294044	0.0684829
942	'YMR171C'	0.029431	0.0684829
943	'ATG29'	0.0294528	0.0684829
944	'LYS2'	0.0294867	0.0684829
945	'ATG2'	0.0294964	0.0684829
946	'BUD6'	0.029678	0.0688316
947	'YLL059C'	0.0297554	0.0689385
948	'OGG1'	0.0298136	0.0690002
949	'RNY1'	0.0298547	0.0690227
950	'ARR1'	0.0299007	0.0690507
951	'RPA34'	0.0299298	0.0690507
952	'SNT2'	0.0300194	0.0691847
953	'PCL1'	0.0301162	0.069335
954	'ELP2'	0.0302203	0.069395
955	'OPT1'	0.0302252	0.069395
956	'PKH3'	0.0302397	0.069395
957	'QCR6'	0.0302688	0.069395
958	'SNC2'	0.0303317	0.0693998
959	'YAR030C'	0.0303341	0.0693998
960	'FAA3'	0.0304383	0.0695655
961	'YDR431W'	0.0304746	0.069576
962	'YMR160W'	0.030615	0.0697232
963	'MRM1'	0.0306295	0.0697232
964	'SIM1'	0.0306344	0.0697232
965	'YKL097C'	0.0307191	0.0698436
966	'MPD2'	0.0308717	0.0700837
967	'YBR284W'	0.0308886	0.0700837
968	'LPE10'	0.0309467	0.070143
969	'ATC1'	0.0310993	0.0702762
970	'ACB1'	0.031109	0.0702762
971	'MAL13'	0.0311622	0.0702762
972	'LEE1'	0.0311961	0.0702762
973	'HCH1'	0.0312058	0.0702762
974	'MCA1'	0.0312106	0.0702762
975	'MSC6'	0.0312833	0.0702762
976	'ECM5'	0.0313075	0.0702762
977	'YPL066W'	0.0313535	0.0702762
978	'HAL1'	0.0313753	0.0702762
979	'YER158C'	0.0313874	0.0702762
980	'GRX2'	0.0313898	0.0702762
981	'EHD3'	0.0314721	0.0703819
982	'FMP29'	0.0315012	0.0703819
983	'PET54'	0.0315787	0.0704832
984	'YJL149W'	0.0316465	0.0705628
985	'COX7'	0.0316901	0.0705882
986	'MIG1'	0.0317724	0.0706998
987	'HAL5'	0.0318257	0.0707466
988	'SSA1'	0.0318741	0.0707825
989	'RIF2'	0.0320533	0.0710366
990	'YNL086W'	0.0320533	0.0710366
991	'ABF2'	0.0321622	0.0711162
992	'EMI5'	0.0321743	0.0711162
993	'ALT1'	0.0321864	0.0711162
994	'HIS3'	0.0322688	0.0712264
995	'THR4'	0.0324407	0.0714757
996	'YLR444C'	0.0324721	0.0714757
997	'GEA1'	0.0324794	0.0714757
998	'KTR5'	0.0325254	0.0715052
999	'RCE1'	0.0327458	0.0719175
1000	'PET130'	0.0329516	0.0721006
1001	'ACF2'	0.0330145	0.0721006
1002	'GSH1'	0.0330339	0.0721006
1003	'PHO13'	0.0330339	0.0721006
1004	'ARO7'	0.0330363	0.0721006
1005	'COR1'	0.0330533	0.0721006
1006	'SIZ1'	0.0330605	0.0721006
1007	'IRC6'	0.033092	0.0721006
1008	'SKM1'	0.0332785	0.0724349
1009	'YOR053W'	0.0333269	0.0724684
1010	'CTM1'	0.0333947	0.0724984
1011	'OXA1'	0.0334068	0.0724984
1012	'OM14'	0.0334673	0.072558
1013	'YDR109C'	0.0335472	0.0725843
1014	'YGR043C'	0.0335763	0.0725843
1015	'VPS41'	0.0335787	0.0725843
1016	'OPI1'	0.033661	0.0726157
1017	'ERV15'	0.033678	0.0726157
1018	'APM1'	0.0336998	0.0726157
1019	'SNA2'	0.0337651	0.0726157
1020	'PDX1'	0.0337797	0.0726157
1021	'YKL071W'	0.0337918	0.0726157
1022	'BNA1'	0.0338644	0.0726208
1023	'YDL177C'	0.0338838	0.0726208
1024	'YHR162W'	0.0338935	0.0726208
1025	'YGR207C'	0.0340702	0.0728328
1026	'YML057C-A'	0.0340726	0.0728328
1027	'MNR2'	0.034092	0.0728328
1028	'DUS4'	0.0341719	0.0729325
1029	'YER071C'	0.0342107	0.0729423
1030	'YBR064W'	0.0342494	0.0729423
1031	'AVT3'	0.0342906	0.0729423
1032	'SWE1'	0.0343559	0.0729423
1033	'CHL4'	0.034368	0.0729423
1034	'COQ10'	0.0343995	0.0729423
1035	'YPL158C'	0.0344092	0.0729423
1036	'YOR1'	0.0346683	0.0734206
1037	'KEL2'	0.0350484	0.0741541
1038	'YNL050C'	0.0351114	0.0741647
1039	'FRT1'	0.0351211	0.0741647
1040	'RBD2'	0.0351598	0.0741751
1041	'HOM3'	0.0352107	0.074211
1042	'INO1'	0.035293	0.0743132
1043	'FUS3'	0.03554	0.0745718
1044	'HLR1'	0.0355593	0.0745718
1045	'YOR296W'	0.0356102	0.0745718
1046	'VPS55'	0.0356102	0.0745718
1047	'MAP2'	0.035632	0.0745718
1048	'SNO1'	0.0356368	0.0745718
1049	'YNL195C'	0.0356537	0.0745718
1050	'YAK1'	0.0358789	0.0749714
1051	'AKR2'	0.0359661	0.075082
1052	'VHR1'	0.0360024	0.0750864
1053	'ATG14'	0.0360509	0.075116
1054	'YML096W'	0.0362421	0.0754429
1055	'REC114'	0.036368	0.075517
1056	'TEL1'	0.0364649	0.075517
1057	'HNT2'	0.0364746	0.075517
1058	'RNP1'	0.0364794	0.075517
1059	'GTB1'	0.0364818	0.075517
1060	'HEK2'	0.0364843	0.075517
1061	'CNB1'	0.0366295	0.0757463
1062	'BRE2'	0.0367215	0.075865
1063	'PRM5'	0.036862	0.0760835
1064	'RSC1'	0.0369007	0.0760919
1065	'YGR283C'	0.037109	0.0764494
1066	'DAL2'	0.0371671	0.0764973
1067	'BAR1'	0.0372712	0.0765928
1068	'MDM38'	0.0372833	0.0765928
1069	'GUP2'	0.0373583	0.0766114
1070	'YML030W'	0.0373753	0.0766114
1071	'SKI7'	0.0373971	0.0766114
1072	'RIM9'	0.0374455	0.0766391
1073	'YOL087C'	0.0375642	0.0767837
1074	'VPS21'	0.0376465	0.0767837
1075	'MCX1'	0.0376513	0.0767837
1076	'YPR004C'	0.0376562	0.0767837
1077	'YMR181C'	0.037724	0.0768505
1078	'YNL205C'	0.0380242	0.0773903
1079	'ARK1'	0.0380751	0.077422
1080	'MDS3'	0.0381138	0.077429
1081	'AXL1'	0.0382567	0.0775873
1082	'YGL036W'	0.0382857	0.0775873
1083	'YBP2'	0.0382978	0.0775873
1084	'DNF1'	0.0384044	0.0777314
1085	'YPL068C'	0.0384504	0.0777528
1086	'SAG1'	0.0385327	0.0778475
1087	'MCR1'	0.0386538	0.0780202
1088	'PML1'	0.0387167	0.0780755
1089	'MUD2'	0.0387675	0.0781062
1090	'UBR2'	0.0388426	0.0781544
1091	'FTR1'	0.0388644	0.0781544
1092	'YFR018C'	0.0388983	0.0781544
1093	'NTH1'	0.0390387	0.0783648
1094	'YMR158C-A'	0.0391114	0.078406
1095	'FSF1'	0.0391307	0.078406
1096	'ASH1'	0.0392663	0.0786059
1097	'TUB3'	0.0393874	0.0787764
1098	'YEH1'	0.0394818	0.0788933
1099	'YEL008W'	0.0395908	0.0789727
1100	'YNL184C'	0.0395956	0.0789727
1101	'SKI2'	0.0396295	0.0789727
1102	'YKL177W'	0.0397264	0.0790938
1103	'ATP18'	0.0398063	0.0791811
1104	'YBL053W'	0.0399758	0.0794462
1105	'YJL211C'	0.040092	0.0795334
1106	'RPI1'	0.0401307	0.0795334
1107	'ATG8'	0.0401622	0.0795334
1108	'PFK26'	0.0401647	0.0795334
1109	'YDR249C'	0.0402736	0.0795625
1110	'YOL029C'	0.0402809	0.0795625
1111	'OCA6'	0.0402881	0.0795625
1112	'FET4'	0.0403947	0.0796868
1113	'YPL067C'	0.0404334	0.0796868
1114	'YLR091W'	0.04046	0.0796868
1115	'ARG4'	0.0405884	0.0798678
1116	'YHR210C'	0.0408789	0.0803675
1117	'YGR071C'	0.0409734	0.0804037
1118	'PAI3'	0.0409879	0.0804037
1119	'YNL165W'	0.0410073	0.0804037
1120	'YNL043C'	0.0415569	0.0814086
1121	'YLR143W'	0.0416683	0.081554
1122	'CKI1'	0.041862	0.0818601
1123	'YBR224W'	0.0419564	0.0818618
1124	'TRM2'	0.0419734	0.0818618
1125	'BEM2'	0.0420121	0.0818618
1126	'YBR225W'	0.0420121	0.0818618
1127	'GCV2'	0.0420944	0.0818768
1128	'VPS72'	0.0420944	0.0818768
1129	'THP2'	0.0421356	0.0818842
1130	'ERV2'	0.042184	0.081885
1131	'ALY2'	0.0422107	0.081885
1132	'VPS68'	0.0423414	0.0820661
1133	'GAL10'	0.0425278	0.0823547
1134	'ENO1'	0.0426755	0.0825679
1135	'HVG1'	0.0428402	0.0827305
1136	'PMD1'	0.042862	0.0827305
1137	'YDL119C'	0.0428814	0.0827305
1138	'YJR129C'	0.0429104	0.0827305
1139	'SET7'	0.0429588	0.0827438
1140	'YAP1801'	0.0429927	0.0827438
1141	'SUR7'	0.0430363	0.0827551
1142	'NHA1'	0.0431283	0.0828594
1143	'FMP14'	0.0431864	0.0828724
1144	'PEX7'	0.0432107	0.0828724
1145	'YRB30'	0.0433245	0.0829874
1146	'YNL285W'	0.0433463	0.0829874
1147	'YDR102C'	0.0434189	0.083054
1148	'TIM13'	0.043506	0.0831482
1149	'YNR021W'	0.0436489	0.0833486
1150	'MBR1'	0.0437143	0.0834004
1151	'UIP5'	0.0438111	0.0834004
1152	'NUP188'	0.0438184	0.0834004
1153	'FSH1'	0.0438281	0.0834004
1154	'CKB2'	0.043908	0.083417
1155	'YDL133W'	0.0439128	0.083417
1156	'BPH1'	0.044	0.0835103
1157	'RMT2'	0.0440629	0.0835575
1158	'HSP12'	0.0442131	0.0836975
1159	'DLD3'	0.0442131	0.0836975
1160	'TSL1'	0.044414	0.0840054
1161	'CEX1'	0.0445666	0.0841374
1162	'PDB1'	0.0445738	0.0841374
1163	'RMD6'	0.044661	0.0841374
1164	'NAT5'	0.0446707	0.0841374
1165	'ADH5'	0.0446755	0.0841374
1166	'YMR052C-A'	0.0448014	0.0843022
1167	'IDP1'	0.0449927	0.0845895
1168	'URE2'	0.0451332	0.0847809
1169	'YOL085C'	0.045247	0.084922
1170	'ECM33'	0.0454649	0.0852581
1171	'CAC2'	0.0456029	0.0854438
1172	'DMA2'	0.0456901	0.0855341
1173	'YNL155W'	0.0458426	0.0857465
1174	'UBP11'	0.0460194	0.0860038
1175	'PAM17'	0.0462155	0.0862968
1176	'YDL124W'	0.0463269	0.0863026
1177	'MSH4'	0.0463341	0.0863026
1178	'KCC4'	0.0463366	0.0863026
1179	'TMA20'	0.046523	0.0865017
1180	'EPS1'	0.0465351	0.0865017
1181	'YGR219W'	0.0465617	0.0865017
1182	'HGH1'	0.046661	0.0866128
1183	'YJR120W'	0.046799	0.0867656
1184	'YDR307W'	0.0468281	0.0867656
1185	'GOS1'	0.046862	0.0867656
1186	'SWI6'	0.0474407	0.0877517
1187	'CCC2'	0.0474746	0.0877517
1188	'NRG2'	0.0476174	0.087843
1189	'YPL216W'	0.0476174	0.087843
1190	'YPL236C'	0.0476441	0.087843
1191	'YGR168C'	0.0478693	0.088184
1192	'HLJ1'	0.0480993	0.088529
1193	'KIN2'	0.0481913	0.088529
1194	'PEX29'	0.0482058	0.088529
1195	'YGL034C'	0.0482179	0.088529
1196	'FMP13'	0.048293	0.0885927
1197	'MAM33'	0.0484213	0.0886843
1198	'NCA2'	0.0484237	0.0886843
1199	'GCN20'	0.0485061	0.0887233
1200	'CPR6'	0.0485351	0.0887233
1201	'DIT1'	0.0486247	0.0887233
1202	'ARF2'	0.0486417	0.0887233
1203	'SSP1'	0.0486659	0.0887233
1204	'NPP1'	0.0486876	0.0887233
1205	'YBR174C'	0.048845	0.0888845
1206	'YIL014C-A'	0.0488571	0.0888845
1207	'NAM7'	0.0489249	0.0889341
1208	'YBL065W'	0.0490363	0.0890627
1209	'VPS61'	0.0491404	0.089178
1210	'YLR123C'	0.0492954	0.0893853
1211	'CGR1'	0.0493656	0.0894387
1212	'SIP18'	0.04946	0.0894796
1213	'ANT1'	0.0494697	0.0894796
1214	'COG6'	0.0495496	0.0895503
1215	'GAS5'	0.0497579	0.089797
1216	'YCL013W_d'	0.0498063	0.089797
1217	'AGA1'	0.0498281	0.089797
1218	'PIP2'	0.0498499	0.089797
1219	'YPR003C'	0.0500751	0.0901157
1220	'PET123'	0.050109	0.0901157
1221	'MHR1'	0.0502179	0.0902377
1222	'FIG2'	0.0503584	0.090416
1223	'YAL027W'	0.050707	0.0909676
1224	'MDY2'	0.0508039	0.0910273
1225	'HOS2'	0.0508232	0.0910273
1226	'SPO74'	0.0509491	0.0911783
1227	'YFR007W'	0.0512809	0.0916972
1228	'ERV14'	0.0513414	0.0917307
1229	'FMP32'	0.0514455	0.0917672
1230	'LIP5'	0.0514455	0.0917672
1231	'HAP5'	0.0516005	0.0919201
1232	'RGA1'	0.051615	0.0919201
1233	'RPH1'	0.0517191	0.0920308
1234	'FET3'	0.0518717	0.0922275
1235	'JJJ3'	0.0520654	0.0924205
1236	'BUD9'	0.0521162	0.0924205
1237	'YER078C'	0.0521768	0.0924205
1238	'YER046W-A'	0.0522058	0.0924205
1239	'YGR127W'	0.0522228	0.0924205
1240	'EMI2'	0.052276	0.0924205
1241	'LSB3'	0.0522857	0.0924205
1242	'YAT2'	0.0523729	0.0924205
1243	'LTP1'	0.0523898	0.0924205
1244	'YDR340W'	0.0524092	0.0924205
1245	'ISW2'	0.0524455	0.0924205
1246	'AVT5'	0.0524915	0.0924205
1247	'DER1'	0.0525279	0.0924205
1248	'DSE1'	0.0525884	0.0924529
1249	'YOL150C'	0.0527022	0.0925787
1250	'RNH1'	0.052908	0.0928659
1251	'SKP2'	0.0535279	0.0938505
1252	'AKL1'	0.0535545	0.0938505
1253	'MMS2'	0.0536344	0.0939042
1254	'YIL025C'	0.0536707	0.0939042
1255	'CSM1'	0.053799	0.0940537
1256	'YPT35'	0.0538862	0.0941311
1257	'PMT6'	0.0539952	0.0942464
1258	'ELA1'	0.0542542	0.0946233
1259	'AIP1'	0.0543632	0.094738
1260	'CIS3'	0.0545012	0.0949032
1261	'YLR072W'	0.0547627	0.0952829
1262	'MGR1'	0.0548378	0.0952919
1263	'SHY1'	0.0548547	0.0952919
1264	'DUS3'	0.0550872	0.0956199
1265	'KIN4'	0.0551768	0.0956367
1266	'YBL083C'	0.055184	0.0956367
1267	'UGA2'	0.055431	0.0959467
1268	'YMR316C-A'	0.0554504	0.0959467
1269	'IRC1'	0.0555448	0.0960344
1270	'YCK1'	0.0557167	0.0962558
1271	'ITC1'	0.0557651	0.0962636
1272	'YCR102W-A'	0.0558378	0.0963133
1273	'RPL34B'	0.0560848	0.0966633
1274	'YNL058C'	0.0561889	0.096745
1275	'SNZ2'	0.0562203	0.096745
1276	'CDC26'	0.0563801	0.096837
1277	'YLR012C'	0.0564116	0.096837
1278	'AVT4'	0.056414	0.096837
1279	'SNZ1'	0.0564504	0.096837
1280	'YDR370C'	0.0565254	0.09689
1281	'MPM1'	0.0566538	0.0970342
1282	'SNC1'	0.0567143	0.0970621
1283	'YNL045W'	0.0568039	0.0970681
1284	'HPF1'	0.0568063	0.0970681
1285	'MOD5'	0.0570048	0.0973316
1286	'YKL100C'	0.0573898	0.0979127
1287	'FCY22'	0.0578523	0.098625
1288	'VPS1'	0.0579491	0.0987135
1289	'YDR161W'	0.0580702	0.0988429
1290	'CRR1'	0.0582445	0.0990249
1291	'RLF2'	0.0583148	0.0990249
1292	'YDR374C'	0.0583826	0.0990249
1293	'UBR1'	0.0584068	0.0990249
1294	'YJR037W'	0.0584116	0.0990249
1295	'YGR242W'	0.0584479	0.0990249
1296	'DCW1'	0.0585956	0.0991986
1297	'YOS9'	0.0587627	0.0993621
1298	'YPL185W'	0.0588232	0.0993621
1299	'RSM25'	0.0588281	0.0993621
1300	'PTC5'	0.0589661	0.0995186
1301	'YOL106W'	0.0590266	0.0995442
1302	'GTT2'	0.0591453	0.0996156
1303	'QCR9'	0.0591598	0.0996156
1304	'YCL047C'	0.0593027	0.0997796
1305	'PRS5'	0.0593559	0.0997927
1306	'LEM3'	0.0594383	0.0998546
1307	'CPT1'	0.0598281	0.100433
1308	'YDR134C'	0.0598838	0.100449
1309	'HRD3'	0.0600121	0.100588
1310	'PPS1'	0.0601041	0.100665
1311	'BPT1'	0.0601913	0.100734
1312	'DON1'	0.0602421	0.100742
1313	'YLR415C'	0.0603898	0.100872
1314	'NDL1'	0.0604116	0.100872
1315	'NCR1'	0.0604867	0.10092
1316	'MDM1'	0.0606465	0.10111
1317	'THI20'	0.0607288	0.101171
1318	'GIR2'	0.0609709	0.101424
1319	'YBR226C'	0.0609734	0.101424
1320	'SRX1'	0.0610363	0.101452
1321	'YFR016C'	0.0610969	0.101475
1322	'YKR106W'	0.0613027	0.10174
1323	'SKG1'	0.0615714	0.102109
1324	'YER091C-A'	0.0617433	0.102317
1325	'DAL80'	0.0620315	0.102717
1326	'YDL050C'	0.0621235	0.10277
1327	'GRX3'	0.0621574	0.10277
1328	'YFL013W-A'	0.0622978	0.102925
1329	'SHM1'	0.062523	0.103219
1330	'SWD3'	0.062707	0.103445
1331	'ROD1'	0.0627797	0.103487
1332	'SCP1'	0.0628693	0.103557
1333	'YLR334C'	0.062937	0.103591
1334	'YLR031W'	0.0629952	0.103599
1335	'RAS2'	0.0630363	0.103599
1336	'YNL115C'	0.0632276	0.103835
1337	'YDL186W'	0.0633414	0.103891
1338	'YFR039C'	0.0633559	0.103891
1339	'RAD23'	0.0635157	0.104039
1340	'YND1'	0.0635666	0.104039
1341	'TIR3'	0.0635884	0.104039
1342	'SHU1'	0.063661	0.10408
1343	'RTT107'	0.0638717	0.104346
1344	'RTA1'	0.0640024	0.104432
1345	'YGR021W'	0.0640194	0.104432
1346	'PHR1'	0.0643947	0.104966
1347	'SMP1'	0.0644988	0.105058
1348	'YDR282C'	0.0646247	0.105069
1349	'CAT5'	0.0646247	0.105069
1350	'TMA10'	0.0646489	0.105069
1351	'YKL137W'	0.0651743	0.105844
1352	'ROX1'	0.0652518	0.105864
1353	'YLH47'	0.0652833	0.105864
1354	'XBP1'	0.0653535	0.1059
1355	'MET12'	0.0654746	0.105951
1356	'SIR3'	0.0654818	0.105951
1357	'IRC2'	0.0656102	0.106003
1358	'YNL108C'	0.0656198	0.106003
1359	'HAM1'	0.065678	0.106003
1360	'YLR224W'	0.065707	0.106003
1361	'YDR442W'	0.0658959	0.10623
1362	'UBP15'	0.066339	0.106853
1363	'SOP4'	0.0663801	0.106853
1364	'MDH3'	0.0665206	0.107001
1365	'UBX3'	0.0666077	0.107062
1366	'YIL087C'	0.0667288	0.107155
1367	'MDM32'	0.0667627	0.107155
1368	'YOR215C'	0.0668814	0.107266
1369	'VPS29'	0.0671525	0.107623
1370	'YOL159C'	0.0676368	0.10832
1371	'AMD1'	0.0677748	0.108433
1372	'MGS1'	0.0678063	0.108433
1373	'UGX2'	0.068184	0.108958
1374	'YLR392C'	0.0686174	0.10957
1375	'SEC72'	0.0687772	0.109746
1376	'HAP3'	0.069	0.109945
1377	'YPL077C'	0.0690387	0.109945
1378	'YDR215C'	0.0690557	0.109945
1379	'YEL068C'	0.0691065	0.109945
1380	'RPS12'	0.0691525	0.109945
1381	'YGR205W'	0.0693075	0.110084
1382	'SFC1'	0.0693705	0.110084
1383	'YPL272C'	0.0694286	0.110084
1384	'PEX21'	0.0694407	0.110084
1385	'OCA1'	0.0698063	0.110501
1386	'YNL208W'	0.0698475	0.110501
1387	'YGR122W'	0.0698547	0.110501
1388	'OPI8'	0.0701041	0.110763
1389	'YER087C-A'	0.0701695	0.110763
1390	'DPP1'	0.0701719	0.110763
1391	'AST1'	0.0703874	0.111
1392	'APJ1'	0.0704237	0.111
1393	'YCL049C'	0.070586	0.111176
1394	'ARN2'	0.0707094	0.111291
1395	'YPL168W'	0.0708039	0.11136
1396	'YGR093W'	0.0710363	0.111645
1397	'ECM37'	0.071414	0.112159
1398	'YJR100C'	0.0715908	0.112343
1399	'FRE5'	0.0716586	0.112343
1400	'APP1'	0.0717119	0.112343
1401	'YGL260W'	0.0717361	0.112343
1402	'PNC1'	0.0719758	0.112638
1403	'YGR250C'	0.0722397	0.11297
1404	'YDR094W'	0.072615	0.113463
1405	'STM1'	0.0726586	0.113463
1406	'YOR050C'	0.0727312	0.113496
1407	'MON2'	0.0728087	0.113536
1408	'BSC2'	0.0729855	0.113626
1409	'KTR2'	0.0729927	0.113626
1410	'MAL11'	0.0730218	0.113626
1411	'GND2'	0.0732712	0.113933
1412	'CAF130'	0.0734092	0.114067
1413	'RAD5'	0.0735254	0.114105
1414	'YJL213W'	0.0735375	0.114105
1415	'MSN5'	0.0736053	0.11413
1416	'YLR297W'	0.0740194	0.114684
1417	'RTN2'	0.0740678	0.114684
1418	'YBR219C'	0.0741695	0.114761
1419	'BUL2'	0.0744964	0.115061
1420	'YIL055C'	0.0745133	0.115061
1421	'INP53'	0.0745206	0.115061
1422	'FMP24'	0.0746078	0.115114
1423	'RPL15B'	0.0746876	0.115157
1424	'YKR040C'	0.0750581	0.11561
1425	'HTA2'	0.0750872	0.11561
1426	'ALB1'	0.0755763	0.116282
1427	'ENT1'	0.0758475	0.116577
1428	'HOR2'	0.0759346	0.116577
1429	'TOS1'	0.0759516	0.116577
1430	'NUC1'	0.0759806	0.116577
1431	'YJR079W'	0.0760387	0.116584
1432	'RGT2'	0.0761671	0.1167
1433	'SQS1'	0.0762397	0.116729
1434	'OMS1'	0.0763463	0.116811
1435	'RRI2'	0.0764068	0.116822
1436	'PRY3'	0.0765157	0.116863
1437	'THI6'	0.0765399	0.116863
1438	'YBL107C'	0.0771017	0.117639
1439	'FOB1'	0.0772107	0.117723
1440	'OYE2'	0.0775085	0.118095
1441	'MRPL40'	0.0777216	0.118338
1442	'ARP6'	0.0779613	0.11862
1443	'DOG2'	0.078046	0.118644
1444	'FMP30'	0.0780847	0.118644
1445	'YGR069W'	0.0781986	0.118734
1446	'SDC1'	0.0782784	0.118773
1447	'ATG1'	0.0783898	0.118857
1448	'YEL057C'	0.0784504	0.118857
1449	'FRE7'	0.0784964	0.118857
1450	'PMS1'	0.0786416	0.118864
1451	'YCL026C_d'	0.0786416	0.118864
1452	'YPR1'	0.0786634	0.118864
1453	'EXG1'	0.0787361	0.118892
1454	'SMM1'	0.0788208	0.118938
1455	'YHR095W'	0.0789613	0.119068
1456	'SCS22'	0.0790751	0.119122
1457	'MIC14'	0.0791429	0.119122
1458	'PIG2'	0.0791598	0.119122
1459	'GCV1'	0.0795182	0.119534
1460	'XRS2'	0.0795424	0.119534
1461	'VAM3'	0.0796295	0.119559
1462	'VPS30'	0.0796683	0.119559
1463	'PDC6'	0.0797893	0.119643
1464	'CHZ1'	0.0798329	0.119643
1465	'MDM31'	0.0800726	0.11992
1466	'DCR2'	0.0801404	0.119921
1467	'PSY1'	0.080184	0.119921
1468	'YMR057C'	0.0802373	0.119921
1469	'GTO3'	0.0806562	0.120465
1470	'ATG27'	0.0807409	0.120508
1471	'RPS22B'	0.0808402	0.120508
1472	'YHM2'	0.0810024	0.120508
1473	'HRT3'	0.0810726	0.120508
1474	'LST4'	0.0811138	0.120508
1475	'ISR1'	0.0811162	0.120508
1476	'YBR116C'	0.0811162	0.120508
1477	'MSN4'	0.0811429	0.120508
1478	'CAF120'	0.0811792	0.120508
1479	'KTR6'	0.0812494	0.120531
1480	'PBI2'	0.0813099	0.120539
1481	'PTP1'	0.0815448	0.120805
1482	'AAC3'	0.0817918	0.120997
1483	'GSM1'	0.0818232	0.120997
1484	'GLG1'	0.0819249	0.120997
1485	'FTH1'	0.0819419	0.120997
1486	'YDL109C'	0.0819952	0.120997
1487	'TVP15'	0.0820048	0.120997
1488	'TAX4'	0.0826998	0.121837
1489	'MUM2'	0.0827216	0.121837
1490	'APM4'	0.0827579	0.121837
1491	'PHO87'	0.0827966	0.121837
1492	'SAT4'	0.0830775	0.122169
1493	'ERP6'	0.0832567	0.122304
1494	'HAA1'	0.0832809	0.122304
1495	'YDR269C'	0.0834552	0.122435
1496	'PUT4'	0.0834818	0.122435
1497	'PUF3'	0.0839467	0.123035
1498	'SAM3'	0.0840993	0.123176
1499	'STE5'	0.0843632	0.12348
1500	'LAC1'	0.0845545	0.123538
1501	'ERP3'	0.0845642	0.123538
1502	'BRE4'	0.0845714	0.123538
1503	'ATF1'	0.0847554	0.123605
1504	'YGL199C'	0.0847579	0.123605
1505	'NIF3'	0.0847869	0.123605
1506	'GAL2'	0.0849734	0.123795
1507	'YPL245W'	0.0851308	0.123942
1508	'YCK2'	0.0852615	0.124007
1509	'YPR098C'	0.0852881	0.124007
1510	'YDR048C'	0.0855593	0.124318
1511	'PPR1'	0.0856683	0.124394
1512	'YDR537C'	0.0858232	0.124537
1513	'YDR387C'	0.0859298	0.124609
1514	'GAT4'	0.0860872	0.124755
1515	'PHA2'	0.0862252	0.124872
1516	'FIS1'	0.0863099	0.124913
1517	'OSM1'	0.0866659	0.125345
1518	'ATG26'	0.0869225	0.125634
1519	'YLR218C'	0.0870218	0.125694
1520	'ASR1'	0.0872615	0.125879
1521	'YMR148W'	0.0872906	0.125879
1522	'YGR051C'	0.087322	0.125879
1523	'NGL2'	0.0874479	0.125978
1524	'SAP4'	0.0875206	0.126
1525	'YMR278W'	0.0878281	0.12636
1526	'YPL039W'	0.0880315	0.126564
1527	'CCZ1'	0.0881429	0.126564
1528	'NOP12'	0.0881429	0.126564
1529	'MGR2'	0.0882203	0.126592
1530	'YMR194C-A'	0.088339	0.126679
1531	'YBL029W'	0.0884383	0.126712
1532	'ATG5'	0.0885036	0.126712
1533	'SNT1'	0.0885351	0.126712
1534	'FMP10'	0.0885956	0.126716
1535	'YIL152W'	0.0891065	0.127213
1536	'PBS2'	0.0891453	0.127213
1537	'ZRG17'	0.0892107	0.127213
1538	'INP51'	0.0892421	0.127213
1539	'YLR460C'	0.0892591	0.127213
1540	'YGL160W'	0.0892906	0.127213
1541	'SWD1'	0.0894334	0.127258
1542	'YLL017W'	0.0894383	0.127258
1543	'MSB4'	0.0899371	0.127884
1544	'RIM15'	0.0900823	0.128008
1545	'SOD2'	0.0903559	0.128314
1546	'IRC12'	0.0905061	0.12834
1547	'YFR026C'	0.090523	0.12834
1548	'CTP1'	0.0905496	0.12834
1549	'RTG1'	0.0906731	0.128432
1550	'SBE22'	0.090845	0.128592
1551	'YJL049W'	0.0910726	0.128831
1552	'YNL046W'	0.0911574	0.128853
1553	'YML083C'	0.0912276	0.128853
1554	'YPL229W'	0.0912639	0.128853
1555	'SWC5'	0.0914722	0.129064
1556	'ERF2'	0.0915884	0.129144
1557	'MNT2'	0.0917651	0.129311
1558	'ATG23'	0.091891	0.129405
1559	'YLR232W'	0.0921235	0.129634
1560	'RRI1'	0.0921719	0.129634
1561	'YNL338W'	0.0924286	0.129893
1562	'YLR252W'	0.0924746	0.129893
1563	'YDL173W'	0.0926973	0.130123
1564	'PEX10'	0.0928547	0.13026
1565	'ARR3'	0.0934843	0.13099
1566	'RPL41B'	0.093494	0.13099
1567	'TMA16'	0.0935569	0.130994
1568	'YJL007C'	0.0936925	0.131065
1569	'YDR179W-A'	0.0937385	0.131065
1570	'ADE2'	0.0937869	0.131065
1571	'PLM2'	0.0939976	0.131264
1572	'YPL144W'	0.0940484	0.131264
1573	'BUD4'	0.0943487	0.131536
1574	'PMU1'	0.0943632	0.131536
1575	'GSF2'	0.0947458	0.131985
1576	'YIL012W'	0.0948257	0.132012
1577	'YPL114W'	0.0949758	0.132138
1578	'ALG3'	0.0952106	0.13234
1579	'MKC7'	0.0952421	0.13234
1580	'CNN1'	0.0953632	0.132355
1581	'YDR415C'	0.095385	0.132355
1582	'DBF2'	0.0954964	0.132355
1583	'IES1'	0.0955109	0.132355
1584	'CWP1'	0.0955545	0.132355
1585	'POA1'	0.0956537	0.132379
1586	'CTF3'	0.0957022	0.132379
1587	'MDM30'	0.095753	0.132379
1588	'CYC7'	0.0959056	0.132418
1589	'SNA4'	0.0959903	0.132418
1590	'EMP47'	0.0961065	0.132418
1591	'YGR079W'	0.0961186	0.132418
1592	'FUN26'	0.0961671	0.132418
1593	'YUR1'	0.0961743	0.132418
1594	'PLB3'	0.0962034	0.132418
1595	'STE7'	0.096506	0.132662
1596	'YHL045W'	0.0965448	0.132662
1597	'RPL41A'	0.0965617	0.132662
1598	'RRD1'	0.0967821	0.132881
1599	'BNA2'	0.0970508	0.13315
1600	'IVY1'	0.0970993	0.13315
1601	'YAL046C'	0.0980726	0.134401
1602	'SVL3'	0.0981404	0.13441
1603	'TGL3'	0.0985811	0.134929
1604	'YLR173W'	0.0989443	0.135342
1605	'GYP7'	0.0990896	0.135456
1606	'NCE101_p'	0.0993196	0.135625
1607	'FMP16'	0.0993366	0.135625
1608	'MET8'	0.0994939	0.13573
1609	'YLL020C'	0.0995375	0.13573
1610	'YDR344C'	0.0997264	0.135903
1611	'SHC1'	0.100157	0.136406
1612	'HOM2'	0.100305	0.13642
1613	'PCK1'	0.100315	0.13642
1614	'ECM29'	0.100385	0.13642
1615	'RAD4'	0.100417	0.13642
1616	'HOT13'	0.100596	0.136579
1617	'YLR065C'	0.100678	0.136606
1618	'PAC10'	0.100884	0.136729
1619	'RPL33B'	0.100893	0.136729
1620	'RPL4A'	0.100961	0.136737
1621	'LST7'	0.101078	0.13681
1622	'YGR035C'	0.101358	0.137105
1623	'YIR007W'	0.101583	0.13722
1624	'YJL181W'	0.101608	0.13722
1625	'FMP42'	0.101644	0.13722
1626	'POX1'	0.101724	0.13722
1627	'ALD4'	0.101782	0.13722
1628	'IDS2'	0.101818	0.13722
1629	'RMD11'	0.102216	0.137444
1630	'YSY6'	0.10222	0.137444
1631	'DCG1'	0.102274	0.137444
1632	'OAF3'	0.102281	0.137444
1633	'RBG2'	0.102344	0.137444
1634	'TPO2'	0.102361	0.137444
1635	'ENB1'	0.102426	0.137448
1636	'PTC3'	0.102557	0.137539
1637	'ARF1'	0.10276	0.137728
1638	'MRM2'	0.103358	0.138445
1639	'HES1'	0.103576	0.138652
1640	'LEU9'	0.103915	0.139021
1641	'YHL042W'	0.104327	0.139457
1642	'EDC3'	0.104368	0.139457
1643	'PHM7'	0.104487	0.13953
1644	'YBR261C'	0.104644	0.139655
1645	'PRY1'	0.105259	0.140391
1646	'CTH1'	0.105341	0.140415
1647	'YNL176C'	0.105504	0.140461
1648	'MYO5'	0.105504	0.140461
1649	'MXR1'	0.105758	0.140714
1650	'PHO84'	0.105954	0.140889
1651	'KEL1'	0.106315	0.141225
1652	'CYB5'	0.106438	0.141225
1653	'RAD28'	0.106489	0.141225
1654	'PSR2'	0.106509	0.141225
1655	'SGA1'	0.106528	0.141225
1656	'SFA1'	0.106644	0.141293
1657	'ADH6'	0.106743	0.141339
1658	'ECM23'	0.107119	0.141665
1659	'CSM2'	0.107119	0.141665
1660	'VBA3'	0.107206	0.141695
1661	'YBR144C'	0.107666	0.142218
1662	'YMR173W-A'	0.108058	0.14265
1663	'SMY1'	0.10853	0.143057
1664	'HUL5'	0.10862	0.143057
1665	'MF(ALPHA)2'	0.108646	0.143057
1666	'GSY2'	0.108678	0.143057
1667	'PEX17'	0.108692	0.143057
1668	'CIN5'	0.109387	0.143885
1669	'KRE27'	0.109877	0.144442
1670	'SSO1'	0.110104	0.144593
1671	'SAM1'	0.110123	0.144593
1672	'YPR158W'	0.110317	0.144761
1673	'YLR414C'	0.110562	0.144966
1674	'PSK2'	0.110605	0.144966
1675	'URA10'	0.110697	0.145
1676	'TDH3'	0.110784	0.145027
1677	'FMP34'	0.110903	0.145096
1678	'DDR48'	0.110978	0.145108
1679	'GVP36'	0.111312	0.145371
1680	'VAC7'	0.111312	0.145371
1681	'YBR232C'	0.11161	0.145383
1682	'ECM4'	0.111656	0.145383
1683	'MLF3'	0.111659	0.145383
1684	'YLR356W'	0.111675	0.145383
1685	'ADI1'	0.111709	0.145383
1686	'PSK1'	0.111719	0.145383
1687	'PDR17'	0.112172	0.145886
1688	'YNG1'	0.112378	0.146067
1689	'HSP150'	0.112537	0.146168
1690	'TMA46'	0.112588	0.146168
1691	'SIR1'	0.112746	0.146286
1692	'YGR137W'	0.112838	0.146319
1693	'YLR184W'	0.112978	0.146394
1694	'YHB1'	0.113029	0.146394
1695	'PPM2'	0.113533	0.146959
1696	'YOR248W'	0.113981	0.147452
1697	'SWI4'	0.114228	0.147622
1698	'PFS1'	0.114247	0.147622
1699	'YDL180W'	0.114678	0.148092
1700	'GET3'	0.114862	0.148242
1701	'PBP2'	0.114956	0.148253
1702	'MET14'	0.115022	0.148253
1703	'PRD1'	0.115073	0.148253
1704	'LSB6'	0.11539	0.148556
1705	'RMA1'	0.115496	0.148556
1706	'PLB1'	0.115511	0.148556
1707	'ELP4'	0.116206	0.149362
1708	'YGL140C'	0.11654	0.149704
1709	'YPR064W'	0.116942	0.150106
1710	'ATG12'	0.117014	0.150106
1711	'YJR003C'	0.117058	0.150106
1712	'YMR114C'	0.117162	0.150151
1713	'YIR042C'	0.117249	0.150175
1714	'YOR342C'	0.117642	0.150542
1715	'BOR1'	0.117673	0.150542
1716	'YOL138C'	0.117818	0.15064
1717	'YEL025C'	0.118235	0.150965
1718	'SGE1'	0.118237	0.150965
1719	'YNL022C'	0.118278	0.150965
1720	'SWM1'	0.118538	0.151207
1721	'ADE17'	0.118721	0.151354
1722	'ITT1'	0.119065	0.151704
1723	'ROG1'	0.119218	0.15181
1724	'YOL079W'	0.119475	0.152049
1725	'SPA2'	0.119697	0.152244
1726	'APS3'	0.119768	0.152245
1727	'TAT2'	0.119969	0.152412
1728	'LEU1'	0.120261	0.152696
1729	'ECM1'	0.120721	0.153192
1730	'ZRT1'	0.121034	0.153499
1731	'YGR146C'	0.121177	0.153592
1732	'GPG1'	0.121721	0.154021
1733	'YMR007W'	0.121785	0.154021
1734	'CLB6'	0.121787	0.154021
1735	'YPR118W'	0.121797	0.154021
1736	'CBF1'	0.122012	0.15415
1737	'BSD2'	0.122039	0.15415
1738	'NNF2'	0.122283	0.15437
1739	'HSC82'	0.12254	0.154516
1740	'RPL36A'	0.12254	0.154516
1741	'NIS1'	0.122659	0.154577
1742	'DAK2'	0.122809	0.154677
1743	'RIF1'	0.123274	0.155174
1744	'MID1'	0.123688	0.155602
1745	'CPR4'	0.123755	0.155602
1746	'YGR111W'	0.123954	0.155762
1747	'YFL034W'	0.124109	0.155778
1748	'YNL034W'	0.124109	0.155778
1749	'MET31'	0.12446	0.15613
1750	'RBK1'	0.124588	0.156201
1751	'YBR030W'	0.124985	0.15661
1752	'YME1'	0.125123	0.156693
1753	'LYS5'	0.125898	0.157573
1754	'YPR127W'	0.126107	0.157744
1755	'ATX2'	0.126472	0.158111
1756	'PHO81'	0.1267	0.158306
1757	'RPN10'	0.126816	0.158361
1758	'CRH1'	0.127554	0.159192
1759	'PML39'	0.127707	0.159292
1760	'MMR1'	0.127925	0.159473
1761	'YER121W'	0.128145	0.159657
1762	'MGT1'	0.128438	0.159931
1763	'YMR119W-A'	0.129053	0.160606
1764	'APS1'	0.129605	0.161202
1765	'FAP1'	0.129748	0.161206
1766	'SRL3'	0.129755	0.161206
1767	'YMR135W-A'	0.129874	0.161262
1768	'SSO2'	0.130172	0.16154
1769	'PIL1'	0.130404	0.161737
1770	'RPL7B'	0.130702	0.162015
1771	'KNH1'	0.131015	0.16231
1772	'RNR3'	0.131692	0.163058
1773	'YBR137W'	0.132242	0.163646
1774	'HMF1'	0.132709	0.164043
1775	'MNT4'	0.132712	0.164043
1776	'YJL217W'	0.132906	0.164189
1777	'TRM8'	0.133281	0.16456
1778	'ACS1'	0.133528	0.164773
1779	'ORM1'	0.133906	0.165098
1780	'YDR278C'	0.133981	0.165098
1781	'RNH70'	0.134017	0.165098
1782	'YPR091C'	0.134131	0.165133
1783	'AIR1'	0.134196	0.165133
1784	'SKG3'	0.134271	0.165133
1785	'YLR374C'	0.134472	0.165215
1786	'GZF3'	0.134511	0.165215
1787	'YER085C'	0.134564	0.165215
1788	'YPL041C'	0.134801	0.165354
1789	'GLG2'	0.134903	0.165354
1790	'YPR012W'	0.134903	0.165354
1791	'YFR017C'	0.135276	0.165704
1792	'KRE1'	0.135501	0.165704
1793	'YIR043C'	0.135513	0.165704
1794	'YDR514C'	0.135552	0.165704
1795	'YCL002C'	0.135567	0.165704
1796	'PEX31'	0.135818	0.165755
1797	'LIN1'	0.135833	0.165755
1798	'SBE2'	0.13585	0.165755
1799	'MLH1'	0.13591	0.165755
1800	'YPS5'	0.136039	0.165819
1801	'RUD3'	0.13615	0.165863
1802	'RME1'	0.13632	0.165977
1803	'TOS4'	0.136506	0.166026
1804	'QCR10'	0.136511	0.166026
1805	'SPO12'	0.136734	0.166205
1806	'YPL261C'	0.136857	0.166263
1807	'PNG1'	0.137245	0.166465
1808	'MUQ1'	0.137257	0.166465
1809	'HSP42'	0.137286	0.166465
1810	'EXG2'	0.137327	0.166465
1811	'SSK22'	0.137494	0.166575
1812	'ELO1'	0.137692	0.166724
1813	'YJL064W'	0.137879	0.166857
1814	'NEW1'	0.138015	0.166929
1815	'YDR348C'	0.138327	0.167215
1816	'SSH4'	0.138613	0.167468
1817	'MBF1'	0.138971	0.167753
1818	'YLR217W'	0.139053	0.167753
1819	'GRE2'	0.139077	0.167753
1820	'ECM34'	0.139341	0.167953
1821	'CRD1'	0.139397	0.167953
1822	'CRN1'	0.139479	0.16796
1823	'FMO1'	0.140259	0.168761
1824	'ADY4'	0.140298	0.168761
1825	'IGO2'	0.140443	0.168843
1826	'LSC2'	0.140576	0.16891
1827	'YOL114C'	0.140741	0.169016
1828	'RAD26'	0.140901	0.169034
1829	'ADE16'	0.14091	0.169034
1830	'PEX4'	0.141361	0.169482
1831	'YAP1'	0.141513	0.169572
1832	'RPL22A'	0.141971	0.170027
1833	'PRM10'	0.142695	0.170801
1834	'CDA2'	0.142927	0.17091
1835	'FEN2'	0.142942	0.17091
1836	'YJL193W'	0.143199	0.171124
1837	'PEX2'	0.143504	0.171302
1838	'FMP37'	0.143504	0.171302
1839	'YMR206W'	0.143845	0.171616
1840	'LSC1'	0.144206	0.171953
1841	'YKL215C'	0.144373	0.172059
1842	'YOL053W'	0.144644	0.172255
1843	'YMR153C-A'	0.144695	0.172255
1844	'DTD1'	0.144801	0.172289
1845	'ATG13'	0.145743	0.173239
1846	'RIS1'	0.145758	0.173239
1847	'YHR125W'	0.145932	0.173336
1848	'DCC1'	0.145998	0.173336
1849	'YJL028W'	0.146847	0.174251
1850	'SWR1'	0.146944	0.174271
1851	'YMR262W'	0.147157	0.17443
1852	'YCL006C_d'	0.147295	0.174499
1853	'DNM1'	0.147443	0.17458
1854	'YGR130C'	0.148223	0.175408
1855	'YPR097W'	0.14847	0.175411
1856	'YER134C'	0.148513	0.175411
1857	'PSO2'	0.148516	0.175411
1858	'YIR035C'	0.148591	0.175411
1859	'YLR003C'	0.148705	0.175411
1860	'YLR456W'	0.148705	0.175411
1861	'GAD1'	0.148881	0.175525
1862	'PSY3'	0.149196	0.175802
1863	'STP22'	0.149472	0.175875
1864	'YDR266C'	0.149489	0.175875
1865	'HHT2'	0.149499	0.175875
1866	'ARO80'	0.149659	0.175969
1867	'TIR2'	0.149797	0.176037
1868	'GEF1'	0.150114	0.176315
1869	'CAF20'	0.150402	0.176559
1870	'NUP170'	0.150506	0.176586
1871	'GYP6'	0.150811	0.17685
1872	'YGL218W'	0.150959	0.176928
1873	'ERV25'	0.151172	0.176928
1874	'ECM12'	0.151172	0.176928
1875	'AFG1'	0.151206	0.176928
1876	'MLP2'	0.151281	0.176928
1877	'APN2'	0.151504	0.177003
1878	'PAC11'	0.151506	0.177003
1879	'CHD1'	0.152126	0.177627
1880	'GTR2'	0.152271	0.177627
1881	'HDA3'	0.152283	0.177627
1882	'YEH2'	0.152424	0.177696
1883	'YBL054W'	0.152802	0.178042
1884	'CHS1'	0.153283	0.178509
1885	'IRC15'	0.153656	0.17874
1886	'YLR365W'	0.153663	0.17874
1887	'SIF2'	0.153927	0.17874
1888	'NDI1'	0.153927	0.17874
1889	'HXT3'	0.153952	0.17874
1890	'RPL19B'	0.153971	0.17874
1891	'YSC83'	0.154247	0.178966
1892	'RPL18B'	0.15454	0.179211
1893	'IRC5'	0.15476	0.179299
1894	'IOC4'	0.154908	0.179299
1895	'SET2'	0.154952	0.179299
1896	'IZH1'	0.154995	0.179299
1897	'YDR131C'	0.155024	0.179299
1898	'FMP46'	0.155291	0.179512
1899	'NOP6'	0.155463	0.179544
1900	'SEL1'	0.155482	0.179544
1901	'NTE1'	0.155973	0.180017
1902	'RSF2'	0.156254	0.180246
1903	'YDL176W'	0.156518	0.180456
1904	'TRM82'	0.156693	0.180517
1905	'RIM20'	0.156797	0.180517
1906	'RAD7'	0.156818	0.180517
1907	'REV1'	0.157111	0.180635
1908	'SAP30'	0.15715	0.180635
1909	'YLR199C'	0.157167	0.180635
1910	'YPR063C'	0.157438	0.180851
1911	'GUD1'	0.157673	0.181012
1912	'SIA1'	0.157743	0.181012
1913	'YKR073C'	0.15791	0.181109
1914	'YNL234W'	0.158143	0.181281
1915	'GTT1'	0.158378	0.181456
1916	'UBP9'	0.158523	0.181527
1917	'IMP1'	0.158901	0.181865
1918	'PPH22'	0.159387	0.182327
1919	'YDL183C'	0.159554	0.182423
1920	'RTT101'	0.159867	0.182685
1921	'MRPS9'	0.160058	0.182808
1922	'YJL045W'	0.160499	0.183216
1923	'CHK1'	0.160746	0.183403
1924	'VHS2'	0.160937	0.183525
1925	'MSN2'	0.161119	0.183637
1926	'YGR226C'	0.161504	0.183937
1927	'RAD1'	0.16155	0.183937
1928	'YNR004W'	0.161862	0.184197
1929	'IRC18'	0.162685	0.185038
1930	'NFI1'	0.162828	0.185105
1931	'TFS1'	0.163165	0.185391
1932	'EAF7'	0.163605	0.185796
1933	'YJL182C'	0.164421	0.18635
1934	'YKL091C'	0.164426	0.18635
1935	'PET20'	0.164448	0.18635
1936	'YEL010W'	0.164484	0.18635
1937	'GIC1'	0.164571	0.18635
1938	'YLR255C'	0.164603	0.18635
1939	'SAS3'	0.164826	0.186497
1940	'YDR445C'	0.164939	0.186497
1941	'FKS3'	0.164988	0.186497
1942	'YOR029W'	0.165174	0.186515
1943	'MRP8'	0.165174	0.186515
1944	'GLR1'	0.16531	0.186573
1945	'PSD2'	0.165397	0.186575
1946	'PUT2'	0.165499	0.186594
1947	'XYL2'	0.166	0.187035
1948	'GPB2'	0.16606	0.187035
1949	'PUS4'	0.166339	0.187173
1950	'HBS1'	0.166353	0.187173
1951	'VIP1'	0.166484	0.187224
1952	'YSW1'	0.166828	0.187418
1953	'YNR073C'	0.166828	0.187418
1954	'YDR287W'	0.167036	0.187556
1955	'YNL092W'	0.167228	0.187675
1956	'SRT1'	0.168397	0.188891
1957	'YKR011C'	0.168712	0.189117
1958	'YIL024C'	0.168835	0.189117
1959	'YPR059C'	0.168857	0.189117
1960	'RAD34'	0.168944	0.189118
1961	'IZH2'	0.169337	0.189396
1962	'YER188W'	0.169366	0.189396
1963	'GDA1'	0.169453	0.189397
1964	'ZRG8'	0.169804	0.189629
1965	'SPT23'	0.169833	0.189629
1966	'YFL042C'	0.170061	0.189786
1967	'ABP1'	0.17047	0.190085
1968	'COG8'	0.170501	0.190085
1969	'YDL218W'	0.17061	0.19011
1970	'EDS1'	0.171206	0.190677
1971	'SBH2'	0.171467	0.190742
1972	'ATG18'	0.171509	0.190742
1973	'YOR314W'	0.171525	0.190742
1974	'YMR320W'	0.17185	0.191001
1975	'YHR035W'	0.171932	0.191001
1976	'XDJ1'	0.172073	0.191041
1977	'YBR147W'	0.172143	0.191041
1978	'YJL215C'	0.172259	0.191074
1979	'LTE1'	0.172373	0.191103
1980	'GYL1'	0.173545	0.192261
1981	'ZEO1'	0.173712	0.192261
1982	'KNS1'	0.17376	0.192261
1983	'GPM3'	0.173768	0.192261
1984	'POT1'	0.174383	0.192725
1985	'SED4'	0.174412	0.192725
1986	'PDR11'	0.17445	0.192725
1987	'PEX14'	0.174622	0.192818
1988	'YOR263C'	0.17478	0.192894
1989	'YMR075C-A'	0.175044	0.192994
1990	'ASF2'	0.175046	0.192994
1991	'CST6'	0.17524	0.193111
1992	'YUH1'	0.175448	0.193243
1993	'BUD8'	0.175818	0.193554
1994	'NUP53'	0.176092	0.193603
1995	'YMR244W'	0.176143	0.193603
1996	'ECI1'	0.176199	0.193603
[truncated: 2,134 more rows]
