# Supplementary material for: Genome-Wide Screen in Saccharomyces cerevisiae Identifies Vacuolar Protein Sorting, Autophagy, Biosynthetic, and tRNA Methylation Genes Involved in Life Span Regulation
Source: PLoS Genet. 2010 Jul 15;6(7):e1001024. doi: 10.1371/journal.pgen.1001024 (PMC2904796; doi:10.1371/journal.pgen.1001024)
Supplement: Table S6 — p and q values obtained by EDGE analysis for the mutants classified as long-lived by K-means clustering. (0.02 MB XLS) [file pgen.1001024.s010.xls]

## Sheet: long-lived_qvalue-1
Table S6. p and q values obtained by EDGE analysis for the mutants classified as long-lived by K-means clustering.
Description
This is the list of long-lived mutants as identified by the K-means clustering analysis and by visual inspection of the clusters. Included are corresponding p-values and q-values calculated by the Significance analysis of time course microarray experiments. The p-value of a test measures the minimum false positive rate that is incurred when calling that test significant. The q-value of a test mea…
Rank	Gene Name	P-Value	Q-Value
2	'BUL1'	9.68523e-06	0.00929679
42	'CKA2'	0.000445521	0.0219309
53	'MNS1'	0.000576271	0.0219309
74	'YKL171W'	0.000743341	0.0219309
86	'CUP9'	0.00100968	0.0251089
96	'PXL1'	0.00114044	0.0251089
111	'LCB3'	0.00127845	0.02527
118	'PPG1'	0.00138983	0.0258419
126	'ZTA1'	0.00157385	0.0271897
211	'YOR012W'	0.00321308	0.0327123
235	'PAN2'	0.003523	0.0328527
242	'FAR10'	0.00367555	0.0330673
318	'SFL1'	0.00530024	0.0365691
321	'YDR199W'	0.0054431	0.0372037
331	'FAR3'	0.00576513	0.0379482
355	'APD1'	0.00620097	0.0379482
364	'SSN2'	0.00630993	0.0379565
365	'PEX25'	0.00633172	0.0379565
368	'DUG1'	0.00643341	0.0380726
402	'FAR7'	0.00720097	0.0392172
612	'FAR8'	0.0138717	0.0496398
671	'FAR11'	0.0159806	0.05204
714	'LIA1'	0.0172324	0.0529534
855	'HAL9'	0.024368	0.0625316
954	'ELP2'	0.0302203	0.069395
970	'ACB1'	0.031109	0.0702762
1004	'ARO7'	0.0330363	0.0721006
1080	'MDS3'	0.0381138	0.077429
1101	'SKI2'	0.0396295	0.0789727
1147	'YDR102C'	0.0434189	0.083054
1166	'YMR052C-A'	0.0448014	0.0843022
1284	'HPF1'	0.0568063	0.0970681
1361	'YDR442W'	0.0658959	0.10623
1448	'YEL057C'	0.0784504	0.118857
1481	'PTP1'	0.0815448	0.120805
1799	'MLH1'	0.13591	0.165755
2053	'YDR417C'	0.187961	0.200623
2428	'PRS1'	0.287801	0.26007
2457	'TRM9'	0.296211	0.264509
2523	'ARO1'	0.317838	0.276323
2535	'MRPL24'	0.321705	0.278365
2735	'YPL113C'	0.396724	0.318256
