# Supplementary material for: Genome-Wide Screen in Saccharomyces cerevisiae Identifies Vacuolar Protein Sorting, Autophagy, Biosynthetic, and tRNA Methylation Genes Involved in Life Span Regulation
Source: PLoS Genet. 2010 Jul 15;6(7):e1001024. doi: 10.1371/journal.pgen.1001024 (PMC2904796; doi:10.1371/journal.pgen.1001024)
Supplement: Table S7 — Gene ontology analysis of the short-lived mutants identified by K-means clustering. Significantly enriched categories (p<0.01) are enlisted. (0.08 MB XLS) [file pgen.1001024.s011.xls]

## Sheet: biological process
Table S7. Gene ontology analysis of the short-lived mutants identified by K-means clustering. Significantly enriched categories (p<0.01) are enlisted
Description
Search for enrichment in Gene ontology terms annotated as "biological process" was performed for short-lived mutants by GO Termfinder (http://go.princeton.edu) which uses a hypergeometric distribution to determine whether GO terms are enriched in a list of genes at a frequency greater than that expected by chance.
GOID	GO_term	Cluster frequency	Background frequency	P-value	Gene(s) annotated to the term	Directly Annotated GOID List
34727	piecemeal microautophagy of nucleus	20 out of 589 genes, 3.4%	33 out of 7159 background genes, 0.5%	2.66e-11	ATG8/YBL078C:ATG14/YBR128C:ATG12/YBR217W:ATG15/YCR068W:ATG9/YDL149W:CIS1/YDR022C:VPS41/YDR080W:GSG1/YDR108W:ATG18/YFR021W:VAM7/YGL212W:ATG7/YHR171W:ATG10/YLL042C:YPT7/YML001W:ATG4/YNL223W:ATG2/YNL242W:ATG3/YNR007C:ATG21/YPL100W:VPS30/YPL120W:ATG5/YPL149W:ATG29/YPL166W	34727:7033:45324:51260:30397:42144:6497:30433:6464:6906:7126:6501:16050:6944:6914:6888:32258:32446:11:6612:34496:15031:30242:6896:42147:6661:6897:34497:6624:6508:45:16236:16192
422	mitochondrion degradation	20 out of 589 genes, 3.4%	34 out of 7159 background genes, 0.5%	5.99e-11	ATG8/YBL078C:ATG14/YBR128C:ATG12/YBR217W:ATG15/YCR068W:ATG9/YDL149W:CIS1/YDR022C:VPS41/YDR080W:GSG1/YDR108W:ATG18/YFR021W:VAM7/YGL212W:ATG7/YHR171W:ATG10/YLL042C:YPT7/YML001W:ATG4/YNL223W:ATG2/YNL242W:ATG3/YNR007C:ATG21/YPL100W:VPS30/YPL120W:ATG5/YPL149W:ATG29/YPL166W	34727:7033:45324:51260:30397:42144:6497:30433:6464:6906:7126:6501:16050:6944:6914:6888:32258:32446:11:6612:30242:15031:34496:42147:6896:6661:6897:34497:6624:6508:45:16236:16192
6914	autophagy	25 out of 589 genes, 4.2%	59 out of 7159 background genes, 0.8%	8.46e-10	ATG8/YBL078C:ATG14/YBR128C:CCZ1/YBR131W:ATG12/YBR217W:ATG15/YCR068W:ATG9/YDL149W:CIS1/YDR022C:VPS41/YDR080W:GSG1/YDR108W:ATG18/YFR021W:MON1/YGL124C:VAM7/YGL212W:ATG7/YHR171W:ATG27/YJL178C:ATG10/YLL042C:YPT7/YML001W:ATG4/YNL223W:ATG2/YNL242W:ATG3/YNR007C:BRE5/YNR051C:ATG21/YPL100W:VPS30/YPL120W:ATG5/YPL149W:PEP4/YPL154C:ATG29/YPL166W	6623:16237:34727:7033:45324:51260:30397:42144:16579:6497:30433:6464:6906:7126:6501:16050:6944:6914:30435:48278:6888:32258:32446:9267:11:7034:7039:34517:6612:30242:15031:34496:42147:6896:46:6661:6897:34497:6624:6508:45:16236:16192
16236	macroautophagy	16 out of 589 genes, 2.7%	24 out of 7159 background genes, 0.3%	1.24e-09	ATG8/YBL078C:ATG14/YBR128C:CCZ1/YBR131W:ATG12/YBR217W:ATG9/YDL149W:ATG18/YFR021W:ATG7/YHR171W:ATG27/YJL178C:ATG10/YLL042C:ATG4/YNL223W:ATG2/YNL242W:ATG3/YNR007C:ATG21/YPL100W:VPS30/YPL120W:ATG5/YPL149W:ATG29/YPL166W	6623:34727:45324:51260:6497:30433:6464:16050:6501:6944:6914:48278:6888:32258:32446:7034:6612:30242:42147:46:6661:34497:6624:6508:45:16236
16237	microautophagy	21 out of 589 genes, 3.6%	43 out of 7159 background genes, 0.6%	1.91e-09	ATG8/YBL078C:ATG14/YBR128C:ATG12/YBR217W:ATG15/YCR068W:ATG9/YDL149W:CIS1/YDR022C:VPS41/YDR080W:GSG1/YDR108W:ATG18/YFR021W:VAM7/YGL212W:ATG7/YHR171W:ATG10/YLL042C:YPT7/YML001W:ATG4/YNL223W:ATG2/YNL242W:ATG3/YNR007C:ATG21/YPL100W:VPS30/YPL120W:ATG5/YPL149W:PEP4/YPL154C:ATG29/YPL166W	16237:34727:7033:45324:51260:30397:42144:6497:30433:6464:6906:7126:6501:16050:6944:6914:30435:6888:32258:32446:9267:11:7039:6612:30242:15031:34496:42147:6896:6661:6897:34497:6624:6508:45:16236:16192
6623	protein targeting to vacuole	26 out of 589 genes, 4.4%	66 out of 7159 background genes, 0.9%	2.27e-09	ATG8/YBL078C:CCZ1/YBR131W:ARL1/YBR164C:ATG12/YBR217W:ATG9/YDL149W:ATG18/YFR021W:MON1/YGL124C:VPS62/YGR141W:HSE1/YHL002W:ATG7/YHR171W:ATG27/YJL178C:VPS25/YJR102C:ATG10/YLL042C:SRN2/YLR119W:VPS36/YLR417W:EAR1/YMR171C:ATG2/YNL242W:MON2/YNL297C:VPS27/YNR006W:ATG3/YNR007C:VPS68/YOL129W:VPS21/YOR089C:SNF8/YPL002C:ATG21/YPL100W:VPS30/YPL120W:ATG5/YPL149W	6623:43162:34727:45324:51260:433:6497:30433:6464:16050:6501:6944:6914:43001:48278:6888:32258:43328:32446:7034:6895:6612:30242:42147:6810:46:6661:6897:34497:45053:32511:6624:45:16236:16192
31667	response to nutrient levels	25 out of 589 genes, 4.2%	64 out of 7159 background genes, 0.9%	7.55e-09	ATG8/YBL078C:ATG14/YBR128C:CCZ1/YBR131W:ATG12/YBR217W:ATG9/YDL149W:DPL1/YDR294C:ATG18/YFR021W:ATG7/YHR171W:BCK1/YJL095W:ATG27/YJL178C:VPS25/YJR102C:MSN4/YKL062W:ATG10/YLL042C:VPS36/YLR417W:GAL80/YML051W:RAS2/YNL098C:ATG4/YNL223W:ATG2/YNL242W:ATG3/YNR007C:SNF8/YPL002C:ATG21/YPL100W:VPS30/YPL120W:ATG5/YPL149W:PEP4/YPL154C:ATG29/YPL166W	7584:6623:16237:43162:34727:45324:51260:50826:433:7243:6497:7265:30433:6464:10286:16050:6501:6944:6914:30435:48278:6888:51599:19722:32258:7124:32446:9267:6468:7034:1302:7039:7190:33673:42149:6612:1324:30242:42147:6979:46:6661:34497:30968:45053:1101:6950:6624:6970:30010:6665:6508:43618:411:45:16236:30437:6012
31669	cellular response to nutrient levels	24 out of 589 genes, 4.1%	60 out of 7159 background genes, 0.8%	1.08e-08	ATG8/YBL078C:ATG14/YBR128C:CCZ1/YBR131W:ATG12/YBR217W:ATG9/YDL149W:DPL1/YDR294C:ATG18/YFR021W:ATG7/YHR171W:ATG27/YJL178C:VPS25/YJR102C:MSN4/YKL062W:ATG10/YLL042C:VPS36/YLR417W:GAL80/YML051W:RAS2/YNL098C:ATG4/YNL223W:ATG2/YNL242W:ATG3/YNR007C:SNF8/YPL002C:ATG21/YPL100W:VPS30/YPL120W:ATG5/YPL149W:PEP4/YPL154C:ATG29/YPL166W	6623:16237:43162:34727:45324:51260:50826:433:6497:7265:30433:6464:10286:16050:6501:6944:6914:30435:48278:6888:51599:19722:32258:7124:32446:9267:7034:1302:7039:7190:33673:42149:6612:1324:30242:42147:6979:46:6661:34497:45053:6950:6624:6970:6665:6508:43618:411:45:16236:30437:6012
9605	response to external stimulus	25 out of 589 genes, 4.2%	65 out of 7159 background genes, 0.9%	1.13e-08	ATG8/YBL078C:ATG14/YBR128C:CCZ1/YBR131W:ATG12/YBR217W:ATG9/YDL149W:DPL1/YDR294C:ATG18/YFR021W:ATG7/YHR171W:BCK1/YJL095W:ATG27/YJL178C:VPS25/YJR102C:MSN4/YKL062W:ATG10/YLL042C:VPS36/YLR417W:GAL80/YML051W:RAS2/YNL098C:ATG4/YNL223W:ATG2/YNL242W:ATG3/YNR007C:SNF8/YPL002C:ATG21/YPL100W:VPS30/YPL120W:ATG5/YPL149W:PEP4/YPL154C:ATG29/YPL166W	7584:6623:16237:43162:34727:45324:51260:50826:433:7243:6497:7265:30433:6464:10286:16050:6501:6944:6914:30435:48278:6888:51599:19722:32258:7124:32446:9267:6468:7034:1302:7039:7190:33673:42149:6612:1324:30242:42147:6979:46:6661:34497:30968:45053:1101:6950:6624:6970:30010:6665:6508:43618:411:45:16236:30437:6012
9991	response to extracellular stimulus	25 out of 589 genes, 4.2%	65 out of 7159 background genes, 0.9%	1.13e-08	ATG8/YBL078C:ATG14/YBR128C:CCZ1/YBR131W:ATG12/YBR217W:ATG9/YDL149W:DPL1/YDR294C:ATG18/YFR021W:ATG7/YHR171W:BCK1/YJL095W:ATG27/YJL178C:VPS25/YJR102C:MSN4/YKL062W:ATG10/YLL042C:VPS36/YLR417W:GAL80/YML051W:RAS2/YNL098C:ATG4/YNL223W:ATG2/YNL242W:ATG3/YNR007C:SNF8/YPL002C:ATG21/YPL100W:VPS30/YPL120W:ATG5/YPL149W:PEP4/YPL154C:ATG29/YPL166W	7584:6623:16237:43162:34727:45324:51260:50826:433:7243:6497:7265:30433:6464:10286:16050:6501:6944:6914:30435:48278:6888:51599:19722:32258:7124:32446:9267:6468:7034:1302:7039:7190:33673:42149:6612:1324:30242:42147:6979:46:6661:34497:30968:45053:1101:6950:6624:6970:30010:6665:6508:43618:411:45:16236:30437:6012
31668	cellular response to extracellular stimulus	24 out of 589 genes, 4.1%	61 out of 7159 background genes, 0.9%	1.65e-08	ATG8/YBL078C:ATG14/YBR128C:CCZ1/YBR131W:ATG12/YBR217W:ATG9/YDL149W:DPL1/YDR294C:ATG18/YFR021W:ATG7/YHR171W:ATG27/YJL178C:VPS25/YJR102C:MSN4/YKL062W:ATG10/YLL042C:VPS36/YLR417W:GAL80/YML051W:RAS2/YNL098C:ATG4/YNL223W:ATG2/YNL242W:ATG3/YNR007C:SNF8/YPL002C:ATG21/YPL100W:VPS30/YPL120W:ATG5/YPL149W:PEP4/YPL154C:ATG29/YPL166W	6623:16237:43162:34727:45324:51260:50826:433:6497:7265:30433:6464:10286:16050:6501:6944:6914:30435:48278:6888:51599:19722:32258:7124:32446:9267:7034:1302:7039:7190:33673:42149:6612:1324:30242:42147:6979:46:6661:34497:45053:6950:6624:6970:6665:6508:43618:411:45:16236:30437:6012
7034	vacuolar transport	34 out of 589 genes, 5.8%	122 out of 7159 background genes, 1.7%	8.14e-08	VPS8/YAL002W:ATG8/YBL078C:CCZ1/YBR131W:ARL1/YBR164C:ATG12/YBR217W:ATG22/YCL038C:ATG9/YDL149W:ATG18/YFR021W:MON1/YGL124C:VAM7/YGL212W:VPS62/YGR141W:HSE1/YHL002W:ATG7/YHR171W:ATG27/YJL178C:AVT1/YJR001W:VPS25/YJR102C:ATG10/YLL042C:SRN2/YLR119W:APS1/YLR170C:VTA1/YLR181C:VPS36/YLR417W:YPT7/YML001W:EAR1/YMR171C:ATG2/YNL242W:MON2/YNL297C:VPS27/YNR006W:ATG3/YNR007C:VPS68/YOL129W:VPS21/YOR089C:SNF8/YPL002…	6623:43162:34727:51260:45324:433:32461:42144:6497:30433:6464:6906:16050:6501:6944:6914:43001:32974:48278:6888:32258:43328:32446:11:7034:6895:6612:30242:42147:6810:6896:46:6661:6897:34497:45053:32511:6865:6624:45:16236:16192
9267	cellular response to starvation	19 out of 589 genes, 3.2%	45 out of 7159 background genes, 0.6%	5.11e-07	ATG8/YBL078C:ATG14/YBR128C:CCZ1/YBR131W:ATG12/YBR217W:ATG9/YDL149W:DPL1/YDR294C:ATG18/YFR021W:ATG7/YHR171W:ATG27/YJL178C:MSN4/YKL062W:ATG10/YLL042C:ATG4/YNL223W:ATG2/YNL242W:ATG3/YNR007C:ATG21/YPL100W:VPS30/YPL120W:ATG5/YPL149W:PEP4/YPL154C:ATG29/YPL166W	6623:16237:34727:45324:51260:50826:6497:30433:6464:10286:16050:6501:6944:6914:30435:48278:6888:51599:19722:32258:32446:9267:7034:1302:7039:42149:6612:1324:30242:42147:6979:46:6661:34497:6950:6624:6970:6665:6508:43618:45:16236
7154	cell communication	55 out of 589 genes, 9.3%	282 out of 7159 background genes, 3.9%	6.19e-07	GPB2/YAL056W:PIN4/YBL051C:ATG8/YBL078C:SIF2/YBR103W:ATG14/YBR128C:CCZ1/YBR131W:ATG12/YBR217W:STE50/YCL032W:SNT1/YCR033W:ATG9/YDL149W:DPL1/YDR294C:ESC2/YDR363W:VPS74/YDR372C:PKH3/YDR466W:GCN4/YEL009C:RAD24/YER173W:BMH1/YER177W:ATG18/YFR021W:HOS2/YGL194C:RTG2/YGL252C:ATG7/YHR171W:RPI1/YIL119C:SCP160/YJL080C:BCK1/YJL095W:PBS2/YJL128C:ATG27/YJL178C:VPS25/YJR102C:MSN4/YKL062W:ATG10/YLL042C:SSK1/YLR006…	7584:16237:43162:10255:7131:6990:6890:30036:45324:50826:433:45944:7243:8298:6497:46580:161:30433:6464:10286:6501:30435:6367:1310:1402:48278:6348:6888:51599:19722:6325:6468:7034:6808:7039:7234:208:7190:42149:6612:1324:7047:77:42147:6979:6661:34497:30968:6887:45053:6950:6970:30010:6665:6289:750:6038:724:6893:42326:45:16575:86:6972:34067:30437:7231:6623:34727:19933:5977:32874:51260:7242:7059:45141:7…
42594	response to starvation	19 out of 589 genes, 3.2%	46 out of 7159 background genes, 0.6%	8.05e-07	ATG8/YBL078C:ATG14/YBR128C:CCZ1/YBR131W:ATG12/YBR217W:ATG9/YDL149W:DPL1/YDR294C:ATG18/YFR021W:ATG7/YHR171W:ATG27/YJL178C:MSN4/YKL062W:ATG10/YLL042C:ATG4/YNL223W:ATG2/YNL242W:ATG3/YNR007C:ATG21/YPL100W:VPS30/YPL120W:ATG5/YPL149W:PEP4/YPL154C:ATG29/YPL166W	16237:45324:50826:6497:30433:6464:10286:6501:30435:48278:6888:51599:19722:7034:7039:42149:6612:1324:42147:6979:6661:34497:6950:6970:6665:45:6623:34727:51260:16050:6944:6914:32258:32446:9267:1302:30242:46:6624:6508:43618:16236
32258	CVT pathway	12 out of 589 genes, 2.0%	18 out of 7159 background genes, 0.3%	8.78e-07	ATG8/YBL078C:ATG12/YBR217W:ATG9/YDL149W:ATG18/YFR021W:ATG7/YHR171W:ATG27/YJL178C:ATG10/YLL042C:ATG2/YNL242W:ATG3/YNR007C:ATG21/YPL100W:VPS30/YPL120W:ATG5/YPL149W	45324:6497:30433:6464:6501:6888:42147:6661:34497:45:34727:51260:16050:6944:32258:32446:30242:6624:16236
10324	membrane invagination	32 out of 589 genes, 5.4%	127 out of 7159 background genes, 1.8%	4.68e-06	ATG8/YBL078C:ATG14/YBR128C:ATG12/YBR217W:FEN2/YCR028C:THR4/YCR053W:ATG15/YCR068W:OSH2/YDL019C:ATG9/YDL149W:ENT1/YDL161W:CIS1/YDR022C:VPS41/YDR080W:GSG1/YDR108W:ATG18/YFR021W:VAM7/YGL212W:YCK1/YHR135C:ATG7/YHR171W:ATG10/YLL042C:YPT7/YML001W:YCK2/YNL154C:ATG4/YNL223W:ATG2/YNL242W:MON2/YNL297C:ATG3/YNR007C:VPS21/YOR089C:LDB19/YOR322C:SNC2/YOR327C:SVL3/YPL032C:ATG21/YPL100W:VPS30/YPL120W:ATG5/YPL149W…	16237:45324:30397:42144:30011:6497:30433:6464:6501:30435:6888:11:6468:902:7039:6612:15031:34496:42147:6661:34497:6887:15887:6893:45:6623:910:34727:7033:51260:147:70086:6906:7126:16050:6944:6914:32258:32446:9267:6895:9749:15918:30242:6810:6896:6897:7015:6624:6508:6566:16236:16192
65007	biological regulation	143 out of 589 genes, 24.3%	1155 out of 7159 background genes, 16.1%	5.49e-05	GPB2/YAL056W:HIR1/YBL008W:HAP3/YBL021C:PIN4/YBL051C:PRX1/YBL064C:RXT2/YBR095C:SIF2/YBR103W:AMN1/YBR158W:HPC2/YBR215W:PPS1/YBR276C:PCA1/YBR295W:MAL33/YBR297W:STE50/YCL032W:GID7/YCL039W:SNT1/YCR033W:HCM1/YCR065W:RPN4/YDL020C:CRD1/YDL142C:UGA3/YDL170W:MAF1/YDR005C:FOB1/YDR110W:CTH1/YDR151C:RPA14/YDR156W:MSC2/YDR205W:RMD5/YDR255C:PMP3/YDR276C:DPL1/YDR294C:MHR1/YDR296W:SUM1/YDR310C:ESC2/YDR363W:VPS74/…	6397:43162:10255:45941:5979:6890:30036:45324:19740:6270:45944:6621:33215:46580:30447:161:6281:55085:9268:9272:1310:45454:6333:1402:6116:51016:6882:33567:51599:6325:6468:15691:7234:208:7039:7190:7035:1324:7047:42787:6336:30968:6887:43254:8361:6827:16481:15846:30010:6450:45732:16226:6038:724:6893:17148:1300:16575:86:43161:6360:6368:6334:19933:5977:2:727:6003:7242:15892:43488:7059:7006:16567:45141:3…
50794	regulation of cellular process	121 out of 589 genes, 20.5%	955 out of 7159 background genes, 13.3%	0.00022	GPB2/YAL056W:HIR1/YBL008W:PIN4/YBL051C:PRX1/YBL064C:RXT2/YBR095C:SIF2/YBR103W:AMN1/YBR158W:HPC2/YBR215W:PPS1/YBR276C:MAL33/YBR297W:STE50/YCL032W:GID7/YCL039W:SNT1/YCR033W:HCM1/YCR065W:RPN4/YDL020C:UGA3/YDL170W:MAF1/YDR005C:FOB1/YDR110W:RPA14/YDR156W:RMD5/YDR255C:DPL1/YDR294C:MHR1/YDR296W:SUM1/YDR310C:ESC2/YDR363W:VPS74/YDR372C:PKH3/YDR466W:SDC1/YDR469W:EMI1/YDR512C:GRX2/YDR513W:GCN4/YEL009C:UBC8/…	6397:43162:10255:45941:5979:6890:30036:45324:19740:6270:45944:46580:30447:161:6281:9268:9272:1310:45454:6333:1402:6116:51016:33567:51599:6325:6468:7234:208:7039:7190:7035:1324:7047:42787:6336:30968:6887:43254:8361:16481:15846:30010:6450:45732:6038:724:6893:17148:1300:16575:86:43161:6360:6368:6334:19933:5977:2:727:6003:7242:43488:7059:16567:45141:32995:70481:82:32543:9450:16071:16562:45026:16480:6…
50789	regulation of biological process	122 out of 589 genes, 20.7%	973 out of 7159 background genes, 13.6%	0.00035	GPB2/YAL056W:HIR1/YBL008W:HAP3/YBL021C:PIN4/YBL051C:PRX1/YBL064C:RXT2/YBR095C:SIF2/YBR103W:AMN1/YBR158W:HPC2/YBR215W:PPS1/YBR276C:MAL33/YBR297W:STE50/YCL032W:GID7/YCL039W:SNT1/YCR033W:HCM1/YCR065W:RPN4/YDL020C:UGA3/YDL170W:MAF1/YDR005C:FOB1/YDR110W:RPA14/YDR156W:RMD5/YDR255C:DPL1/YDR294C:MHR1/YDR296W:SUM1/YDR310C:ESC2/YDR363W:VPS74/YDR372C:PKH3/YDR466W:SDC1/YDR469W:EMI1/YDR512C:GRX2/YDR513W:GCN4/…	6397:43162:10255:45941:5979:6890:30036:45324:19740:6270:45944:46580:30447:161:6281:9268:9272:1310:45454:6333:1402:6116:51016:33567:51599:6325:6468:7234:208:7039:7190:7035:1324:7047:42787:6336:30968:6887:43254:8361:16481:15846:30010:6450:45732:6038:724:6893:17148:1300:16575:86:43161:6360:6368:6334:19933:5977:2:727:6003:7242:43488:7059:16567:45141:32995:70481:82:32543:9450:16071:16562:45026:16480:6…
16044	membrane organization	42 out of 589 genes, 7.1%	228 out of 7159 background genes, 3.2%	0.00037	ATG8/YBL078C:ATG14/YBR128C:CCZ1/YBR131W:MBA1/YBR185C:ATG12/YBR217W:FEN2/YCR028C:THR4/YCR053W:ATG15/YCR068W:OSH2/YDL019C:CRD1/YDL142C:ATG9/YDL149W:ENT1/YDL161W:CIS1/YDR022C:VPS41/YDR080W:GSG1/YDR108W:OXA1/YER154W:ATG18/YFR021W:VAM7/YGL212W:GOS1/YHL031C:YCK1/YHR135C:KEL1/YHR158C:ATG7/YHR171W:ATG10/YLL042C:YPT7/YML001W:YCK2/YNL154C:ATG4/YNL223W:ATG2/YNL242W:MON2/YNL297C:PFA3/YNL326C:ATG3/YNR007C:CYC…	16237:45324:30011:6497:6501:11:6468:7039:6612:15031:6661:34497:6887:6893:6461:51260:7006:147:7007:45026:6906:6944:6914:8610:32258:32979:9267:18318:8654:15918:30242:6896:6624:6508:6566:16236:9060:30397:42144:30433:6464:30435:6891:32048:48278:6888:902:7034:34496:42147:6873:15887:45:910:6623:34727:7033:8360:70086:7126:16050:18063:32446:755:6895:9749:6810:46:42493:6897:1100:33615:7015:42775:16192
31323	regulation of cellular metabolic process	80 out of 589 genes, 13.6%	581 out of 7159 background genes, 8.1%	0.00144	GPB2/YAL056W:HIR1/YBL008W:RXT2/YBR095C:SIF2/YBR103W:HPC2/YBR215W:MAL33/YBR297W:GID7/YCL039W:HCM1/YCR065W:RPN4/YDL020C:UGA3/YDL170W:MAF1/YDR005C:FOB1/YDR110W:RMD5/YDR255C:MHR1/YDR296W:SUM1/YDR310C:ESC2/YDR363W:SDC1/YDR469W:EMI1/YDR512C:GCN4/YEL009C:UBC8/YEL012W:PCL6/YER059W:YER064C:SWI4/YER111C:AGP3/YFL055W:RMD9/YGL107C:SOH1/YGL127C:HOS2/YGL194C:VID30/YGL227W:YGR122W:CAF130/YGR134W:PET54/YGR222W:R…	6397:43162:10255:45941:5979:30036:19740:6270:45944:46580:30447:6281:9268:9272:6333:51016:33567:51599:6325:6468:208:7039:7190:1324:7047:42787:6336:16481:6450:45732:724:17148:86:16575:43161:6368:6334:2:727:6003:43488:7059:16567:45141:70481:82:9450:16480:6311:6355:168:6525:6366:30466:45721:7089:8156:16573:10526:6302:6412:6342:31573:747:1101:45727:6865:45739:209:31930:372:6012:9060:6282:6990:6513:597…
15031	protein transport	46 out of 589 genes, 7.8%	274 out of 7159 background genes, 3.8%	0.00161	ATG8/YBL078C:CCZ1/YBR131W:ARL1/YBR164C:ATG12/YBR217W:BPH1/YCR032W:ASM4/YDL088C:ATG9/YDL149W:VPS41/YDR080W:RTN1/YDR233C:PEX5/YDR244W:PEX3/YDR329C:SBH2/YER019C-A:SSA4/YER103W:ATG18/YFR021W:MON1/YGL124C:LST7/YGR057C:PCP1/YGR101W:VPS62/YGR141W:HSE1/YHL002W:ATG7/YHR171W:SYS1/YJL004C:GYP6/YJL044C:PBS2/YJL128C:ATG27/YJL178C:PEX2/YJL210W:VPS25/YJR102C:PAM17/YKR065C:ATG10/YLL042C:SRN2/YLR119W:SSP120/YLR25…	43162:32581:45046:45324:6497:6501:9268:6610:6468:208:6609:6612:7047:15031:6661:34497:8361:6607:6893:51260:16562:31204:6944:6914:32258:6611:10526:6408:30242:6616:6606:6624:6407:6508:45041:6465:16236:6613:433:42144:6886:30433:6464:9306:6608:48278:6888:43328:7034:16558:42147:45053:6950:30150:6999:45:6972:7231:6623:16560:34727:7033:6457:6406:7005:16050:43001:59:7124:32446:1302:8104:51220:6895:1403:68…
34613	cellular protein localization	47 out of 589 genes, 8.0%	286 out of 7159 background genes, 4.0%	0.0023	ATG8/YBL078C:CCZ1/YBR131W:ARL1/YBR164C:ATG12/YBR217W:BPH1/YCR032W:ASM4/YDL088C:ATG9/YDL149W:RTN1/YDR233C:PEX5/YDR244W:PEX3/YDR329C:VPS74/YDR372C:SBH2/YER019C-A:SSA4/YER103W:OXA1/YER154W:ATG18/YFR021W:MON1/YGL124C:LST7/YGR057C:PCP1/YGR101W:VPS62/YGR141W:HSE1/YHL002W:ATG7/YHR171W:SYS1/YJL004C:GYP6/YJL044C:PBS2/YJL128C:VPS35/YJL154C:ATG27/YJL178C:PEX2/YJL210W:VPS25/YJR102C:PAM17/YKR065C:ATG10/YLL042…	43162:32581:45046:6890:45324:6497:6501:9268:6610:6468:208:6609:6612:7047:15031:6661:34497:30968:6607:6893:51260:16562:31204:6944:6914:32258:32979:6611:10526:6408:30242:6616:6606:6624:6407:6508:45041:6465:16236:6613:433:6886:30433:6464:6608:48278:6888:43328:7034:16558:42147:45053:6950:30150:6999:45:6972:34067:7231:6623:16560:34727:6457:6406:7005:16050:43001:59:32446:1302:8104:6895:6810:46:6897:336…
45184	establishment of protein localization	46 out of 589 genes, 7.8%	279 out of 7159 background genes, 3.9%	0.00269	ATG8/YBL078C:CCZ1/YBR131W:ARL1/YBR164C:ATG12/YBR217W:BPH1/YCR032W:ASM4/YDL088C:ATG9/YDL149W:VPS41/YDR080W:RTN1/YDR233C:PEX5/YDR244W:PEX3/YDR329C:SBH2/YER019C-A:SSA4/YER103W:ATG18/YFR021W:MON1/YGL124C:LST7/YGR057C:PCP1/YGR101W:VPS62/YGR141W:HSE1/YHL002W:ATG7/YHR171W:SYS1/YJL004C:GYP6/YJL044C:PBS2/YJL128C:ATG27/YJL178C:PEX2/YJL210W:VPS25/YJR102C:PAM17/YKR065C:ATG10/YLL042C:SRN2/YLR119W:SSP120/YLR25…	43162:32581:45046:45324:6497:6501:9268:6610:6468:208:6609:6612:7047:15031:6661:34497:8361:6607:6893:51260:16562:31204:6944:6914:32258:6611:10526:6408:30242:6616:6606:6624:6407:6508:45041:6465:16236:6613:433:42144:6886:30433:6464:9306:6608:48278:6888:43328:7034:16558:42147:45053:6950:30150:6999:45:6972:7231:6623:16560:34727:7033:6457:6406:7005:16050:43001:59:7124:32446:1302:8104:51220:6895:1403:68…
19222	regulation of metabolic process	81 out of 589 genes, 13.8%	600 out of 7159 background genes, 8.4%	0.00274	GPB2/YAL056W:HIR1/YBL008W:HAP3/YBL021C:RXT2/YBR095C:SIF2/YBR103W:HPC2/YBR215W:MAL33/YBR297W:GID7/YCL039W:HCM1/YCR065W:RPN4/YDL020C:UGA3/YDL170W:MAF1/YDR005C:FOB1/YDR110W:RMD5/YDR255C:MHR1/YDR296W:SUM1/YDR310C:ESC2/YDR363W:SDC1/YDR469W:EMI1/YDR512C:GCN4/YEL009C:UBC8/YEL012W:PCL6/YER059W:YER064C:SWI4/YER111C:AGP3/YFL055W:RMD9/YGL107C:SOH1/YGL127C:HOS2/YGL194C:VID30/YGL227W:YGR122W:CAF130/YGR134W:PE…	6397:43162:10255:45941:5979:30036:19740:6270:45944:46580:30447:6281:9268:9272:6333:51016:33567:51599:6325:6468:208:7039:7190:1324:7047:42787:6336:16481:6450:45732:724:17148:86:16575:43161:6368:6334:2:727:6003:43488:7059:16567:45141:70481:82:9450:16480:6311:6355:168:6525:6366:30466:45721:7089:8156:16573:10526:6302:6412:6342:31573:747:1101:45727:6865:6109:45739:209:31930:372:6012:9060:6282:6990:651…
6886	intracellular protein transport	43 out of 589 genes, 7.3%	259 out of 7159 background genes, 3.6%	0.00474	ATG8/YBL078C:CCZ1/YBR131W:ARL1/YBR164C:ATG12/YBR217W:BPH1/YCR032W:ASM4/YDL088C:ATG9/YDL149W:RTN1/YDR233C:PEX5/YDR244W:PEX3/YDR329C:SBH2/YER019C-A:SSA4/YER103W:ATG18/YFR021W:MON1/YGL124C:LST7/YGR057C:PCP1/YGR101W:VPS62/YGR141W:HSE1/YHL002W:ATG7/YHR171W:SYS1/YJL004C:GYP6/YJL044C:PBS2/YJL128C:ATG27/YJL178C:PEX2/YJL210W:VPS25/YJR102C:PAM17/YKR065C:ATG10/YLL042C:SRN2/YLR119W:SEC72/YLR292C:VPS36/YLR417…	43162:32581:45046:45324:6497:6501:9268:6610:6468:208:6609:6612:7047:15031:6661:34497:6607:6893:51260:16562:31204:6944:6914:32258:6611:10526:6408:30242:6616:6606:6624:6407:6508:45041:6465:16236:6613:433:6886:30433:6464:6608:48278:6888:43328:7034:16558:42147:45053:6950:30150:6999:45:6972:7231:6623:16560:34727:6457:6406:7005:16050:43001:59:32446:1302:8104:6895:6810:46:6897:32511:7015:169:16192
45	autophagic vacuole formation	6 out of 589 genes, 1.0%	8 out of 7159 background genes, 0.1%	0.00637	ATG8/YBL078C:ATG9/YDL149W:ATG27/YJL178C:ATG4/YNL223W:ATG2/YNL242W:ATG3/YNR007C	6501:6612:34497:51260:6944:32258:30242:6508:6888:45:34727:16050
8104	protein localization	52 out of 589 genes, 8.8%	342 out of 7159 background genes, 4.8%	0.00706	ATG8/YBL078C:CCZ1/YBR131W:ARL1/YBR164C:ATG12/YBR217W:BPH1/YCR032W:ASM4/YDL088C:ATG9/YDL149W:VPS41/YDR080W:RTN1/YDR233C:PEX5/YDR244W:PEX3/YDR329C:VPS74/YDR372C:SBH2/YER019C-A:SSA4/YER103W:OXA1/YER154W:ATG18/YFR021W:MON1/YGL124C:LST7/YGR057C:PCP1/YGR101W:VPS62/YGR141W:HSE1/YHL002W:ATG7/YHR171W:EPS1/YIL005W:SYS1/YJL004C:GYP6/YJL044C:PBS2/YJL128C:VPS35/YJL154C:ATG27/YJL178C:PEX2/YJL210W:VPS25/YJR102C…	43162:32581:45046:6890:45324:6621:6497:6501:9268:6610:6468:208:6609:6612:7047:15031:6661:34497:30968:8361:6607:6893:51260:16562:31204:6944:6914:32258:32979:6611:10526:6408:30242:6616:6606:6624:6407:6508:45041:31930:6465:16236:6613:433:42144:6886:30433:6464:9306:6608:6367:48278:6888:43328:7034:16558:42147:45053:6950:30150:6999:45:6972:34067:7231:6623:16560:34727:7033:6457:6406:7005:16050:43001:59:…

## Sheet: cellular component
Table S7. Gene ontology analysis of the short-lived mutants identified by K-means clustering. Significantly enriched categories (p<0.01) are enlisted
Description
Search for enrichment in Gene ontology terms annotated as "cellular component" was performed for short-lived mutants by GO Termfinder (http://go.princeton.edu) which uses a hypergeometric distribution to determine whether GO terms are enriched in a list of genes at a frequency greater than that expected by chance.
GOID	GO_term	Cluster frequency	Background frequency	P-value	Gene(s) annotated to the term	Directly Annotated GOID List
5739	mitochondrion	143 out of 589 genes, 24.3%	1100 out of 7159 background genes, 15.4%	5.7e-07	GCV3/YAL044C:GPB2/YAL056W:GDH3/YAL062W:FMT1/YBL013W:ACH1/YBL015W:MRPL16/YBL038W:PRX1/YBL064C:PET112/YBL080C:COQ1/YBR003W:ECM33/YBR078W:MIS1/YBR084W:MBA1/YBR185C:LDB16/YCL005W:MRPL32/YCR003W:YCP4/YCR004C:BPH1/YCR032W:YDL119C:CRD1/YDL142C:ATG9/YDL149W:SFA1/YDL168W:DLD1/YDL174C:YDR049W:TRM1/YDR120C:RSM24/YDR175C:MSS116/YDR194C:RTN1/YDR233C:MSW1/YDR268W:MHR1/YDR296W:ATP5/YDR298C:OMS1/YDR316W:MRPS28/Y…	31942:274:5753:30176:5763:276:5789:34424:42645:407:324:31966:5762:329:16021:5967:5750:5759:300:5886:5770:19898:5887:5811:22627:9353:5761:31307:5737:1405:5625:5829:328:5758:5777:5739:5783:262:5794:16363:5635:5743:5960:9277:31305:5730:5749:16020:5740:5637:5634:32541:5624:5802:31314:32592:5741:45121
16020	membrane	140 out of 589 genes, 23.8%	1119 out of 7159 background genes, 15.6%	1.15e-05	GPB2/YAL056W:APL3/YBL037W:ATG8/YBL078C:FAT1/YBR041W:BAP2/YBR068C:ECM33/YBR078W:ATG14/YBR128C:CCZ1/YBR131W:MBA1/YBR185C:PCA1/YBR295W:ATG22/YCL038C:VAC17/YCL063W:MRPL32/YCR003W:YCP4/YCR004C:CWH43/YCR017C:PMP1/YCR024C-A:FEN2/YCR028C:ATG15/YCR068W:OSH2/YDL019C:ASM4/YDL088C:PMT1/YDL095W:YDL119C:ATG9/YDL149W:DLD1/YDL174C:VPS41/YDR080W:TRM1/YDR120C:MSC2/YDR205W:RTN1/YDR233C:PEX5/YDR244W:PMP3/YDR276C:ATP…	8250:5753:276:34424:30122:407:324:31966:5762:5881:329:5759:5750:5886:19898:30906:5887:30121:31307:5737:5797:30897:5777:30173:5868:5635:10008:5743:9277:5933:5740:5749:34271:30529:5798:5778:5624:5937:19897:137:5802:31314:5784:45121:31942:30176:274:42175:33573:5789:139:814:30904:5774:30134:5934:16021:300:5771:5844:5770:5811:5935:5776:5761:5625:1405:5768:5829:30137:31207:5739:5783:5794:813:5779:16023…
5743	mitochondrial inner membrane	36 out of 589 genes, 6.1%	172 out of 7159 background genes, 2.4%	2.75e-05	MBA1/YBR185C:MRPL32/YCR003W:YDL119C:DLD1/YDL174C:ATP5/YDR298C:BCS1/YDR375C:QCR7/YDR529C:OXA1/YER154W:RMD9/YGL107C:PET54/YGR222W:MDM31/YHR194W:QCR8/YJL166W:NUC1/YJL208C:PAM17/YKR065C:SDH2/YLL041C:PET309/YLR067C:MSS51/YLR203C:ATP10/YLR393W:ATP18/YML081C-A:MSS1/YMR023C:MGR3/YMR115W:YMR166C:PET111/YMR257C:PSD1/YNL169C:COQ10/YOL008W:COQ3/YOL096C:CYC2/YOR037W:CRC1/YOR100C:CAT5/YOR125C:MDM32/YOR147W:PNT…	5753:276:31966:5762:5759:5750:19898:5743:5740:5749:31314:31942:274:16021:5761:1405:5739:31305:5634:32592
19866	organelle inner membrane	37 out of 589 genes, 6.3%	180 out of 7159 background genes, 2.5%	2.99e-05	MBA1/YBR185C:MRPL32/YCR003W:YDL119C:DLD1/YDL174C:TRM1/YDR120C:ATP5/YDR298C:BCS1/YDR375C:QCR7/YDR529C:OXA1/YER154W:RMD9/YGL107C:PET54/YGR222W:MDM31/YHR194W:QCR8/YJL166W:NUC1/YJL208C:PAM17/YKR065C:SDH2/YLL041C:PET309/YLR067C:MSS51/YLR203C:ATP10/YLR393W:ATP18/YML081C-A:MSS1/YMR023C:MGR3/YMR115W:YMR166C:PET111/YMR257C:PSD1/YNL169C:COQ10/YOL008W:COQ3/YOL096C:CYC2/YOR037W:CRC1/YOR100C:CAT5/YOR125C:MDM3…	5753:276:31966:5762:5759:5750:19898:5635:5743:5740:5749:31314:31942:274:16021:5761:1405:5739:31305:5637:5634:32592
5737	cytoplasm	368 out of 589 genes, 62.5%	3750 out of 7159 background genes, 52.4%	3.99e-05	VPS8/YAL002W:GCV3/YAL044C:GPB2/YAL056W:GDH3/YAL062W:FMT1/YBL013W:ACH1/YBL015W:APL3/YBL037W:MRPL16/YBL038W:PIN4/YBL051C:YBL055C:SKT5/YBL061C:PRX1/YBL064C:ATG8/YBL078C:PET112/YBL080C:MAP2/YBL091C:COQ1/YBR003W:FAT1/YBR041W:YBR056W:TRM7/YBR061C:ECM33/YBR078W:MIS1/YBR084W:LYS2/YBR115C:ATG14/YBR128C:CCZ1/YBR131W:AMN1/YBR158W:ARL1/YBR164C:MBA1/YBR185C:ATG12/YBR217W:MTC4/YBR255W:LDB16/YCL005W:STE50/YCL03…	8250:5753:5763:276:42645:30122:407:30133:31966:5881:30008:329:5816:5967:5750:5759:30906:22625:5887:30121:22627:151:9353:33565:46695:5840:5797:16363:5869:5635:5960:5778:137:43332:5784:33588:31942:42175:30176:139:5789:814:5827:30134:5880:30136:5935:5776:5761:5768:131:5625:31207:262:5794:5782:30120:30287:159:5792:31235:5819:31305:5637:16020:5634:43291:5576:5741:16281:34657:778:43505:34424:324:5762:8…
44429	mitochondrial part	68 out of 589 genes, 11.5%	452 out of 7159 background genes, 6.3%	0.00011	MRPL16/YBL038W:MBA1/YBR185C:MRPL32/YCR003W:YDL119C:CRD1/YDL142C:DLD1/YDL174C:RSM24/YDR175C:MSS116/YDR194C:ATP5/YDR298C:OMS1/YDR316W:MRPS28/YDR337W:BCS1/YDR375C:MRPL28/YDR462W:QCR7/YDR529C:OXA1/YER154W:PDA1/YER178W:RMD9/YGL107C:MRPL9/YGR220C:PET54/YGR222W:SOD2/YHR008C:TOM71/YHR117W:MDM31/YHR194W:FIS1/YIL065C:KGD1/YIL125W:ARG2/YJL071W:QCR8/YJL166W:NUC1/YJL208C:CYC1/YJR048W:CYT2/YKL087C:MRPL38/YKL17…	5753:5763:276:42645:31966:5967:5750:5759:9353:31942:5761:262:31305:5634:5741:324:5762:19898:31307:5737:5777:5743:5749:5740:31314:274:16021:5770:1405:5829:5758:5739:32592
407	pre-autophagosomal structure	10 out of 589 genes, 1.7%	21 out of 7159 background genes, 0.3%	0.0005	ATG8/YBL078C:ATG14/YBR128C:ATG9/YDL149W:CIS1/YDR022C:ATG18/YFR021W:ATG7/YHR171W:ATG27/YJL178C:ATG2/YNL242W:ATG5/YPL149W:ATG29/YPL166W	407:329:5776:5768:16020:34274:19898:5737:34271:5624:5802:5774:16021:300:5829:5739
31090	organelle membrane	83 out of 589 genes, 14.1%	618 out of 7159 background genes, 8.6%	0.00071	APL3/YBL037W:ATG8/YBL078C:ATG14/YBR128C:MBA1/YBR185C:ATG22/YCL038C:VAC17/YCL063W:MRPL32/YCR003W:PMT1/YDL095W:YDL119C:DLD1/YDL174C:VPS41/YDR080W:TRM1/YDR120C:RTN1/YDR233C:PEX5/YDR244W:ATP5/YDR298C:PEX3/YDR329C:BCS1/YDR375C:PEX29/YDR479C:QCR7/YDR529C:SBH2/YER019C-A:OXA1/YER154W:ATG18/YFR021W:ERV14/YGL054C:RMD9/YGL107C:MON1/YGL124C:VAM7/YGL212W:LST7/YGR057C:PSD2/YGR170W:CBP4/YGR174C:PET54/YGR222W:TO…	8250:5753:276:30122:407:31966:329:5759:5750:30121:5635:5778:5784:31942:42175:30176:139:5789:814:30134:5776:5761:5768:31207:5794:30120:31305:5637:5634:5741:34424:324:5762:19898:31307:5737:5777:30897:30173:10008:5743:5740:5749:34271:5624:5802:31314:274:5774:16021:300:5771:5770:5844:1405:5829:5783:5739:813:5779:32541:32592:31166
43227	membrane-bounded organelle	357 out of 589 genes, 60.6%	3715 out of 7159 background genes, 51.9%	0.00136	VPS8/YAL002W:GCV3/YAL044C:GPB2/YAL056W:ECM1/YAL059W:GDH3/YAL062W:HIR1/YBL008W:FMT1/YBL013W:ACH1/YBL015W:HAP3/YBL021C:APL3/YBL037W:MRPL16/YBL038W:PRX1/YBL064C:ATG8/YBL078C:PET112/YBL080C:COQ1/YBR003W:FAT1/YBR041W:ECM33/YBR078W:MIS1/YBR084W:RXT2/YBR095C:SIF2/YBR103W:ATG14/YBR128C:CCZ1/YBR131W:AMN1/YBR158W:ARL1/YBR164C:MBA1/YBR185C:HPC2/YBR215W:MAL33/YBR297W:LDB16/YCL005W:SGF29/YCL010C:ATG22/YCL038C…	8250:5753:5724:5763:276:118:42645:30122:407:30133:31966:33062:5881:30008:329:5816:5967:5750:5759:70210:775:30906:5887:22627:30121:31463:9353:16593:33565:46695:33698:5681:5840:5797:16363:5635:31389:5960:5778:137:30015:43332:5784:31942:42175:30176:812:139:5789:31011:814:5827:30134:30687:5880:30136:8023:5935:5776:5761:124:5768:5625:31207:262:5794:16586:5782:30120:30287:5792:31235:5819:31305:5637:160…
43231	intracellular membrane-bounded organelle	357 out of 589 genes, 60.6%	3715 out of 7159 background genes, 51.9%	0.00136	VPS8/YAL002W:GCV3/YAL044C:GPB2/YAL056W:ECM1/YAL059W:GDH3/YAL062W:HIR1/YBL008W:FMT1/YBL013W:ACH1/YBL015W:HAP3/YBL021C:APL3/YBL037W:MRPL16/YBL038W:PRX1/YBL064C:ATG8/YBL078C:PET112/YBL080C:COQ1/YBR003W:FAT1/YBR041W:ECM33/YBR078W:MIS1/YBR084W:RXT2/YBR095C:SIF2/YBR103W:ATG14/YBR128C:CCZ1/YBR131W:AMN1/YBR158W:ARL1/YBR164C:MBA1/YBR185C:HPC2/YBR215W:MAL33/YBR297W:LDB16/YCL005W:SGF29/YCL010C:ATG22/YCL038C…	8250:5753:5724:5763:276:118:42645:30122:407:30133:31966:33062:5881:30008:329:5816:5967:5750:5759:70210:775:30906:5887:22627:30121:31463:9353:16593:33565:46695:33698:5681:5840:5797:16363:5635:31389:5960:5778:137:30015:43332:5784:31942:42175:30176:812:139:5789:31011:814:5827:30134:30687:5880:30136:8023:5935:5776:5761:124:5768:5625:31207:262:5794:16586:5782:30120:30287:5792:31235:5819:31305:5637:160…
70210	Rpd3L-Expanded complex	9 out of 589 genes, 1.5%	19 out of 7159 background genes, 0.3%	0.00174	RXT2/YBR095C:SIF2/YBR103W:SNT1/YCR033W:RXT3/YDL076C:HOS2/YGL194C:SDS3/YIL084C:SET3/YKR029C:PHO23/YNL097C:UME1/YPL139C	118:70210:33698:5634:32221:34967
44464	cell part	493 out of 589 genes, 83.7%	5505 out of 7159 background genes, 76.9%	0.00362	VPS8/YAL002W:GCV3/YAL044C:GPB2/YAL056W:ECM1/YAL059W:GDH3/YAL062W:HIR1/YBL008W:FMT1/YBL013W:ACH1/YBL015W:HAP3/YBL021C:APL3/YBL037W:MRPL16/YBL038W:PIN4/YBL051C:YBL055C:SKT5/YBL061C:PRX1/YBL064C:ATG8/YBL078C:PET112/YBL080C:MAP2/YBL091C:COQ1/YBR003W:FAT1/YBR041W:YBR056W:TRM7/YBR061C:BAP2/YBR068C:ECM33/YBR078W:MIS1/YBR084W:RXT2/YBR095C:SIF2/YBR103W:LYS2/YBR115C:ATG14/YBR128C:CCZ1/YBR131W:AMN1/YBR158W:…	8250:5753:5724:5763:276:118:42645:30122:407:30133:31966:33062:5881:30008:329:5816:5967:5750:5759:70210:775:30906:22625:5887:30121:22627:31463:151:9353:16593:33565:46695:33698:5681:5840:5797:16363:5869:5635:31389:5960:5778:137:30015:43332:5784:33588:31942:42175:30176:33573:812:139:5789:31011:814:5827:30134:30687:5880:30136:8023:5935:5776:5761:124:5768:131:5625:31207:307:262:5794:16586:5782:30120:3…
5623	cell	493 out of 589 genes, 83.7%	5506 out of 7159 background genes, 76.9%	0.00375	VPS8/YAL002W:GCV3/YAL044C:GPB2/YAL056W:ECM1/YAL059W:GDH3/YAL062W:HIR1/YBL008W:FMT1/YBL013W:ACH1/YBL015W:HAP3/YBL021C:APL3/YBL037W:MRPL16/YBL038W:PIN4/YBL051C:YBL055C:SKT5/YBL061C:PRX1/YBL064C:ATG8/YBL078C:PET112/YBL080C:MAP2/YBL091C:COQ1/YBR003W:FAT1/YBR041W:YBR056W:TRM7/YBR061C:BAP2/YBR068C:ECM33/YBR078W:MIS1/YBR084W:RXT2/YBR095C:SIF2/YBR103W:LYS2/YBR115C:ATG14/YBR128C:CCZ1/YBR131W:AMN1/YBR158W:…	8250:5753:5724:5763:276:118:42645:30122:407:30133:31966:33062:5881:30008:329:5816:5967:5750:5759:70210:775:30906:22625:5887:30121:22627:31463:151:9353:16593:33565:46695:33698:5681:5840:5797:16363:5869:5635:31389:5960:5778:137:30015:43332:5784:33588:31942:42175:30176:33573:812:139:5789:31011:814:5827:30134:30687:5880:30136:8023:5935:5776:5761:124:5768:131:5625:31207:307:262:5794:16586:5782:30120:3…
5768	endosome	22 out of 589 genes, 3.7%	101 out of 7159 background genes, 1.4%	0.00431	VPS8/YAL002W:CCZ1/YBR131W:VPS41/YDR080W:ATG18/YFR021W:HSE1/YHL002W:ARN2/YHL047C:VPS29/YHR012W:GYP6/YJL044C:VPS35/YJL154C:GEF1/YJR040W:VPS25/YJR102C:SRN2/YLR119W:VTA1/YLR181C:VPS36/YLR417W:EAR1/YMR171C:MON2/YNL297C:VPS27/YNR006W:VPS68/YOL129W:VPS21/YOR089C:SNC2/YOR327C:SNF8/YPL002C:ATG21/YPL100W	407:30133:329:30906:33565:5797:814:30136:5768:5794:16020:5741:34424:324:5886:19898:30897:10008:5624:5802:30904:5774:5771:5770:5829:5739:5783:813:16023:33263
31966	mitochondrial membrane	41 out of 589 genes, 7.0%	260 out of 7159 background genes, 3.6%	0.00791	MBA1/YBR185C:MRPL32/YCR003W:YDL119C:DLD1/YDL174C:ATP5/YDR298C:BCS1/YDR375C:QCR7/YDR529C:OXA1/YER154W:RMD9/YGL107C:PET54/YGR222W:TOM71/YHR117W:MDM31/YHR194W:FIS1/YIL065C:QCR8/YJL166W:NUC1/YJL208C:PAM17/YKR065C:SDH2/YLL041C:PET309/YLR067C:MSS51/YLR203C:ATP10/YLR393W:YPT7/YML001W:ATP18/YML081C-A:MSS1/YMR023C:MGR3/YMR115W:YMR166C:PET111/YMR257C:PSD1/YNL169C:COQ10/YOL008W:COQ3/YOL096C:CYC2/YOR037W:VPS…	5753:276:31966:5759:5750:31942:5761:31305:5634:5741:324:5762:19898:31307:5777:5743:5740:5749:31314:274:16021:5770:1405:5739:32592
						`
